# Supplementary material for: Wheat Bax Inhibitor-1 interacts with TaFKBP62 and mediates response to heat stress
Source: BMC Plant Biol. 2018 Oct 26;18:259. doi: 10.1186/s12870-018-1485-0 (PMC6204060; doi:10.1186/s12870-018-1485-0)
Supplement: Supplementary file 1 — Table S1. Differentially expressed genes in the RNA-seq analysis of heat-treated wheat. (XLS 10704 kb) [file 12870_2018_1485_MOESM1_ESM.xls]

transcript_id	gene_id	gene_name	gene_location	HT_Leaf_FPKM	CK_Leaf_FPKM	log2(foldchange)	pvalue	qvalue	Gene_description	GO_id	GO_description	KO_id	KO_pathway
TRIAE_CS42_5AL_TGACv1_374245_AA1195010.1	TRIAE_CS42_5AL_TGACv1_374245_AA1195010	-	TGACv1_scaffold_374245_5AL:104165-108130	10.0807	15.6295	-0.632679	0.001	0.00682885	sp|F4KIB2|TMN8_ARATH Transmembrane 9 superfamily member 8 OS=Arabidopsis thaliana GN=TMN8 PE=2 SV=1//0	GO:0016020,GO:0005575,GO:0044425,GO:0031224,GO:0016021	membrane,cellular_component,membrane part,intrinsic to membrane,integral to membrane	--	--
TRIAE_CS42_2DL_TGACv1_161464_AA0558720.1	TRIAE_CS42_2DL_TGACv1_161464_AA0558720	-	TGACv1_scaffold_161464_2DL:4935-6572	5.47684	1.28524	2.09131	5.00E-05	0.00050042	sp|Q7XUJ5|HOX22_ORYSJ Homeobox-leucine zipper protein HOX22 OS=Oryza sativa subsp. japonica GN=HOX22 PE=2 SV=2//1.9985e-64	GO:0008150,GO:0016020,GO:0005575,GO:1901576,GO:0009058,GO:0044249,GO:0008152,GO:0051234,GO:0006810,GO:0051179,GO:0005623,GO:0044464,GO:0005886,GO:0009987,GO:0071944,GO:0050794,GO:0034645,GO:0009059,GO:0050789,GO:0071704,GO:0006914,GO:0010467,GO:0044699,GO:0044238,GO:0065007,GO:1901362,GO:0008017,GO:0019438,GO:0044271,GO:0044763,GO:0018130,GO:0043565,GO:0044237,GO:0015631,GO:0009056,GO:0008092,GO:…	biological_process,membrane,cellular_component,organic substance biosynthetic process,biosynthetic process,cellular biosynthetic process,metabolic process,establishment of localization,transport,localization,cell,cell part,plasma membrane,cellular process,cell periphery,regulation of cellular process,cellular macromolecule biosynthetic process,macromolecule biosynthetic process,regulation of biol…	--	--
TRIAE_CS42_1BL_TGACv1_030413_AA0089940.1	TRIAE_CS42_1BL_TGACv1_030413_AA0089940	-	TGACv1_scaffold_030413_1BL:6399-19313	0.728604	1.19751	-0.716828	0.00885	0.0403373	-	GO:0003824,GO:0016746,GO:0016747,GO:0016740,GO:0003674	catalytic activity,transferase activity, transferring acyl groups,transferase activity, transferring acyl groups other than amino-acyl groups,transferase activity,molecular_function	--	--
TRIAE_CS42_3DL_TGACv1_252664_AA0891300.1	TRIAE_CS42_3DL_TGACv1_252664_AA0891300	-	TGACv1_scaffold_252664_3DL:13928-15928	0.712178	1.71165	-1.26508	0.0008	0.00566461	sp|Q9M394|SCKL1_ARATH Fructokinase-like 1, chloroplastic OS=Arabidopsis thaliana GN=FLN1 PE=1 SV=1//0	GO:0008150,GO:0005575,GO:0032991,GO:1901576,GO:0009058,GO:0043234,GO:0044249,GO:0008152,GO:0005623,GO:0044464,GO:0005622,GO:0044424,GO:0044446,GO:0044422,GO:0009987,GO:0043228,GO:0043232,GO:0043229,GO:0043226,GO:0044428,GO:0034645,GO:0009059,GO:0071704,GO:0044238,GO:0043169,GO:0044237,GO:0046872,GO:0043231,GO:0043227,GO:0005634,GO:0000808,GO:0005664,GO:0044427,GO:0005694,GO:0003674,GO:0044454,GO:…	biological_process,cellular_component,macromolecular complex,organic substance biosynthetic process,biosynthetic process,protein complex,cellular biosynthetic process,metabolic process,cell,cell part,intracellular,intracellular part,intracellular organelle part,organelle part,cellular process,non-membrane-bounded organelle,intracellular non-membrane-bounded organelle,intracellular organelle,organ…	--	--
TRIAE_CS42_4DL_TGACv1_344264_AA1145600.1	TRIAE_CS42_4DL_TGACv1_344264_AA1145600	-	TGACv1_scaffold_344264_4DL:19596-22745	34.125	52.0512	-0.609105	0.00185	0.0113948	sp|Q9M4Y3|RR10_MESCR 30S ribosomal protein S10, chloroplastic OS=Mesembryanthemum crystallinum GN=RPS10 PE=2 SV=1//5.85091e-67	--	--	bdi03010	Ribosome
TRIAE_CS42_U_TGACv1_643560_AA2133000.1	TRIAE_CS42_U_TGACv1_643560_AA2133000	-	TGACv1_scaffold_643560_U:39581-42815	84.9829	15.786	2.42853	5.00E-05	0.00050042	sp|Q8RX87|RFS6_ARATH Probable galactinol--sucrose galactosyltransferase 6 OS=Arabidopsis thaliana GN=RFS6 PE=2 SV=2//0	--	--	bdi00052	Galactose metabolism
TRIAE_CS42_3DS_TGACv1_273544_AA0932060.1	TRIAE_CS42_3DS_TGACv1_273544_AA0932060	-	TGACv1_scaffold_273544_3DS:21275-25150	0.325764	1.03291	-1.66481	0.00375	0.0202691	sp|Q8VY22|TBL38_ARATH Protein trichome birefringence-like 38 OS=Arabidopsis thaliana GN=TBL38 PE=2 SV=1//8.70871e-119	--	--	--	--
TRIAE_CS42_3DS_TGACv1_271843_AA0909280.2	TRIAE_CS42_3DS_TGACv1_271843_AA0909280	-	TGACv1_scaffold_271843_3DS:23476-26515	48.2558	28.4158	0.764009	0.0001	0.000937052	sp|Q6AT10|IAA15_ORYSJ Auxin-responsive protein IAA15 OS=Oryza sativa subsp. japonica GN=IAA15 PE=2 SV=1//8.55263e-72	GO:0008150,GO:0005575,GO:1901576,GO:0009058,GO:0044249,GO:0008152,GO:0005623,GO:0044464,GO:0005622,GO:0044424,GO:0009987,GO:0050794,GO:0043229,GO:0043226,GO:0034645,GO:0009059,GO:0050789,GO:0071704,GO:0010467,GO:0044238,GO:0065007,GO:1901362,GO:0019438,GO:0044271,GO:0018130,GO:0044237,GO:0043231,GO:0043227,GO:0016070,GO:0005634,GO:0034654,GO:2001141,GO:0051252,GO:0006355,GO:0019219,GO:0051171,GO:…	biological_process,cellular_component,organic substance biosynthetic process,biosynthetic process,cellular biosynthetic process,metabolic process,cell,cell part,intracellular,intracellular part,cellular process,regulation of cellular process,intracellular organelle,organelle,cellular macromolecule biosynthetic process,macromolecule biosynthetic process,regulation of biological process,organic sub…	bdi04075	Plant hormone signal transduction
TRIAE_CS42_4AS_TGACv1_308016_AA1025240.1	TRIAE_CS42_4AS_TGACv1_308016_AA1025240	-	TGACv1_scaffold_308016_4AS:11906-20814	1.3451	2.75483	-1.03425	0.00015	0.00134134	sp|O22775|XXT2_ARATH Xyloglucan 6-xylosyltransferase 2 OS=Arabidopsis thaliana GN=XXT2 PE=1 SV=1//0	GO:0003824,GO:0016020,GO:0005575,GO:0044425,GO:0016757,GO:0031224,GO:0016021,GO:0016740,GO:0003674	catalytic activity,membrane,cellular_component,membrane part,transferase activity, transferring glycosyl groups,intrinsic to membrane,integral to membrane,transferase activity,molecular_function	--	--
TRIAE_CS42_1DL_TGACv1_061110_AA0185650.1	TRIAE_CS42_1DL_TGACv1_061110_AA0185650	-	TGACv1_scaffold_061110_1DL:35675-41105	2.21309	3.29529	-0.574341	0.0097	0.043396	-	GO:0008150,GO:0005575,GO:0032991,GO:1901576,GO:0009058,GO:0043234,GO:0044249,GO:0008152,GO:0005623,GO:0044464,GO:0005622,GO:0044424,GO:0044446,GO:0044422,GO:0009987,GO:0043229,GO:0043226,GO:0044428,GO:0034645,GO:0009059,GO:0071704,GO:0010467,GO:0044699,GO:0044238,GO:1901362,GO:0019438,GO:0044271,GO:0044763,GO:0018130,GO:0044237,GO:0043231,GO:0043227,GO:0016070,GO:0005634,GO:0034654,GO:0006351,GO:…	biological_process,cellular_component,macromolecular complex,organic substance biosynthetic process,biosynthetic process,protein complex,cellular biosynthetic process,metabolic process,cell,cell part,intracellular,intracellular part,intracellular organelle part,organelle part,cellular process,intracellular organelle,organelle,nuclear part,cellular macromolecule biosynthetic process,macromolecule …	--	--
TRIAE_CS42_4BS_TGACv1_328226_AA1084890.2	TRIAE_CS42_4BS_TGACv1_328226_AA1084890	-	TGACv1_scaffold_328226_4BS:34365-49760	1.90252	3.12101	-0.714103	0.00345	0.0189349	sp|F4J6F6|IREH1_ARATH Probable serine/threonine protein kinase IREH1 OS=Arabidopsis thaliana GN=IREH1 PE=1 SV=1//0	GO:0008150,GO:0003824,GO:0016020,GO:0005575,GO:0008152,GO:0009987,GO:0071704,GO:0044238,GO:0044237,GO:0016740,GO:0003674,GO:0043167,GO:0019538,GO:0043170,GO:0044267,GO:0044260,GO:0035639,GO:0036094,GO:0005524,GO:0000166,GO:1901265,GO:0043168,GO:0016772,GO:0017076,GO:0032553,GO:0016773,GO:0001883,GO:0032549,GO:0032550,GO:0032555,GO:0001882,GO:0016301,GO:0006464,GO:0036211,GO:1901363,GO:0097159,GO:…	biological_process,catalytic activity,membrane,cellular_component,metabolic process,cellular process,organic substance metabolic process,primary metabolic process,cellular metabolic process,transferase activity,molecular_function,ion binding,protein metabolic process,macromolecule metabolic process,cellular protein metabolic process,cellular macromolecule metabolic process,purine ribonucleoside t…	--	--
TRIAE_CS42_1BL_TGACv1_031247_AA0110350.1	TRIAE_CS42_1BL_TGACv1_031247_AA0110350	-	TGACv1_scaffold_031247_1BL:75496-76395	40.3663	26.7326	0.59455	0.0027	0.0155054	-	--	--	--	--
TRIAE_CS42_U_TGACv1_644502_AA2140050.1	TRIAE_CS42_U_TGACv1_644502_AA2140050	-	TGACv1_scaffold_644502_U:4275-9953	7.20413	10.3821	-0.527207	0.0073	0.034596	sp|O24303|TI110_PEA Protein TIC110, chloroplastic OS=Pisum sativum GN=TIC110 PE=1 SV=1//4.806e-115	GO:0005575,GO:0005623,GO:0044464,GO:0005622,GO:0044424,GO:0005737,GO:0044444,GO:0043229,GO:0043226,GO:0009507,GO:0009536,GO:0043231,GO:0043227	cellular_component,cell,cell part,intracellular,intracellular part,cytoplasm,cytoplasmic part,intracellular organelle,organelle,chloroplast,plastid,intracellular membrane-bounded organelle,membrane-bounded organelle	--	--
TRIAE_CS42_4DL_TGACv1_343503_AA1135520.1	TRIAE_CS42_4DL_TGACv1_343503_AA1135520	-	TGACv1_scaffold_343503_4DL:6475-7605	645.869	2.12397	8.24834	5.00E-05	0.00050042	sp|Q84Q77|HS17A_ORYSJ 17.9 kDa class I heat shock protein OS=Oryza sativa subsp. japonica GN=HSP17.9A PE=2 SV=1//1.6659e-49	--	--	bdi04141	Protein processing in endoplasmic reticulum
TRIAE_CS42_6AL_TGACv1_473057_AA1528320.1	TRIAE_CS42_6AL_TGACv1_473057_AA1528320	-	TGACv1_scaffold_473057_6AL:13306-32535	0.919395	1.76255	-0.938905	0.00205	0.0124114	sp|Q9C6C3|AGD2_ARATH ADP-ribosylation factor GTPase-activating protein AGD2 OS=Arabidopsis thaliana GN=AGD2 PE=2 SV=1//0	GO:0005575,GO:0005623,GO:0044464,GO:0005622,GO:0044424,GO:0005737,GO:0060589,GO:0030695,GO:0030234,GO:0008047,GO:0003674,GO:0005096,GO:0005488,GO:0005515	cellular_component,cell,cell part,intracellular,intracellular part,cytoplasm,nucleoside-triphosphatase regulator activity,GTPase regulator activity,enzyme regulator activity,enzyme activator activity,molecular_function,GTPase activator activity,binding,protein binding	bdi04144	Endocytosis
TRIAE_CS42_3B_TGACv1_222537_AA0766560.1	TRIAE_CS42_3B_TGACv1_222537_AA0766560	-	TGACv1_scaffold_222537_3B:16902-18164	16.537	11.0349	0.583626	0.0033	0.018261	sp|Q8L9P8|RLF33_ARATH Protein RALF-like 33 OS=Arabidopsis thaliana GN=RALFL33 PE=2 SV=1//7.82911e-17	--	--	--	--
TRIAE_CS42_1DL_TGACv1_062511_AA0215670.1	TRIAE_CS42_1DL_TGACv1_062511_AA0215670	-	TGACv1_scaffold_062511_1DL:49925-52743	1.86359	3.29347	-0.821526	0.00455	0.0236804	-	GO:0008150,GO:0003824,GO:0008152,GO:0009987,GO:0071704,GO:0006396,GO:0010467,GO:0044238,GO:0044237,GO:0016740,GO:0016070,GO:0043631,GO:0004652,GO:0031123,GO:0070566,GO:0003674,GO:1901360,GO:0006807,GO:0016779,GO:0034641,GO:0006725,GO:0046483,GO:0006139,GO:0090304,GO:0043170,GO:0044260,GO:0016772	biological_process,catalytic activity,metabolic process,cellular process,organic substance metabolic process,RNA processing,gene expression,primary metabolic process,cellular metabolic process,transferase activity,RNA metabolic process,RNA polyadenylation,polynucleotide adenylyltransferase activity,RNA 3'-end processing,adenylyltransferase activity,molecular_function,organic cyclic compound metab…	--	--
TRIAE_CS42_3AS_TGACv1_210612_AA0675650.1	TRIAE_CS42_3AS_TGACv1_210612_AA0675650	-	TGACv1_scaffold_210612_3AS:124576-141504	40.2487	6.92758	2.53852	5.00E-05	0.00050042	-	--	--	--	--
TRIAE_CS42_1AL_TGACv1_001021_AA0023600.1	TRIAE_CS42_1AL_TGACv1_001021_AA0023600	-	TGACv1_scaffold_001021_1AL:22302-31652	0.609929	1.10623	-0.858933	0.00835	0.0384994	sp|Q9ASZ8|PPR37_ARATH Pentatricopeptide repeat-containing protein At1g12620 OS=Arabidopsis thaliana GN=At1g12620 PE=2 SV=1//9.17604e-10	GO:0005575,GO:0032991,GO:0005623,GO:0044464,GO:0005622,GO:0044424,GO:0030529,GO:0030684,GO:0032040	cellular_component,macromolecular complex,cell,cell part,intracellular,intracellular part,ribonucleoprotein complex,preribosome,small-subunit processome	--	--
TRIAE_CS42_1AS_TGACv1_019223_AA0063510.1	TRIAE_CS42_1AS_TGACv1_019223_AA0063510	-	TGACv1_scaffold_019223_1AS:55184-57310	20.9994	31.3529	-0.578252	0.00275	0.0157394	sp|Q0DK10|RL11_ORYSJ 60S ribosomal protein L11 OS=Oryza sativa subsp. japonica GN=RPL11 PE=2 SV=1//9.91682e-110	GO:0008150,GO:1901576,GO:0009058,GO:0044249,GO:0008152,GO:0009987,GO:0050794,GO:0034645,GO:0009059,GO:0050789,GO:0071704,GO:0010467,GO:0044238,GO:0065007,GO:1901362,GO:0019438,GO:0044271,GO:0018130,GO:0044237,GO:0016070,GO:0034654,GO:2001141,GO:0051252,GO:0006355,GO:0019219,GO:0051171,GO:0006351,GO:0080090,GO:0032774,GO:0031323,GO:0003674,GO:0010468,GO:0019222,GO:0045892,GO:0051253,GO:1901360,GO:…	biological_process,organic substance biosynthetic process,biosynthetic process,cellular biosynthetic process,metabolic process,cellular process,regulation of cellular process,cellular macromolecule biosynthetic process,macromolecule biosynthetic process,regulation of biological process,organic substance metabolic process,gene expression,primary metabolic process,biological regulation,organic cycl…	bdi03010	Ribosome
TRIAE_CS42_3AL_TGACv1_194678_AA0637660.1	TRIAE_CS42_3AL_TGACv1_194678_AA0637660	-	TGACv1_scaffold_194678_3AL:26756-29095	4.78674	8.71802	-0.864955	5.00E-05	0.00050042	sp|Q9LFT0|TBL19_ARATH Protein trichome birefringence-like 19 OS=Arabidopsis thaliana GN=TBL19 PE=3 SV=1//5.5485e-118	GO:0003674,GO:0005488,GO:0005515	molecular_function,binding,protein binding	--	--
TRIAE_CS42_3DL_TGACv1_250813_AA0873580.1	TRIAE_CS42_3DL_TGACv1_250813_AA0873580	-	TGACv1_scaffold_250813_3DL:25115-31000	11.3034	22.4221	-0.988172	0.00015	0.00134134	sp|Q8L4D8|IQD31_ARATH Protein IQ-DOMAIN 31 OS=Arabidopsis thaliana GN=IQD31 PE=1 SV=1//2.42994e-55	GO:0003674,GO:0005488,GO:0005515	molecular_function,binding,protein binding	--	--
TRIAE_CS42_3DS_TGACv1_272933_AA0926810.1	TRIAE_CS42_3DS_TGACv1_272933_AA0926810	-	TGACv1_scaffold_272933_3DS:31759-35420	19.587	11.5548	0.761408	0.00015	0.00134134	sp|O22286|BPM3_ARATH BTB/POZ and MATH domain-containing protein 3 OS=Arabidopsis thaliana GN=BPM3 PE=1 SV=1//1.41355e-23	GO:0003674,GO:0005488,GO:0005515	molecular_function,binding,protein binding	--	--
TRIAE_CS42_3AL_TGACv1_193717_AA0618350.1	TRIAE_CS42_3AL_TGACv1_193717_AA0618350	-	TGACv1_scaffold_193717_3AL:189026-191695	12.8807	8.48321	0.60253	0.01095	0.0477246	-	GO:0016020,GO:0005575	membrane,cellular_component	--	--
TRIAE_CS42_2DL_TGACv1_161654_AA0559830.2	TRIAE_CS42_2DL_TGACv1_161654_AA0559830	-	TGACv1_scaffold_161654_2DL:17506-21916	0.819093	1.7144	-1.0656	0.00015	0.00134134	sp|Q9SSQ4|FRS6_ARATH Protein FAR1-RELATED SEQUENCE 6 OS=Arabidopsis thaliana GN=FRS6 PE=2 SV=1//1.42961e-104	GO:0043169,GO:0046872,GO:0046914,GO:0003674,GO:0008270,GO:0043167,GO:0005488	cation binding,metal ion binding,transition metal ion binding,molecular_function,zinc ion binding,ion binding,binding	--	--
TRIAE_CS42_6BL_TGACv1_501681_AA1619820.1	TRIAE_CS42_6BL_TGACv1_501681_AA1619820	-	TGACv1_scaffold_501681_6BL:29903-32930	0.886435	1.75717	-0.987169	0.0015	0.009569	sp|Q689G9|PRR1_ORYSJ Two-component response regulator-like PRR1 OS=Oryza sativa subsp. japonica GN=PRR1 PE=2 SV=2//3.78051e-09	GO:0008150,GO:0044700,GO:0023052,GO:0007165,GO:0009987,GO:0050794,GO:0050896,GO:0050789,GO:0044699,GO:0065007,GO:0007154,GO:0044763,GO:0051716,GO:0003674,GO:0000160,GO:0005488,GO:0005515	biological_process,single organism signaling,signaling,signal transduction,cellular process,regulation of cellular process,response to stimulus,regulation of biological process,single-organism process,biological regulation,cell communication,single-organism cellular process,cellular response to stimulus,molecular_function,phosphorelay signal transduction system,binding,protein binding	bdi04712	Circadian rhythm - plant
TRIAE_CS42_4BS_TGACv1_327886_AA1077780.2	TRIAE_CS42_4BS_TGACv1_327886_AA1077780	-	TGACv1_scaffold_327886_4BS:268705-272400	60.0085	0.382261	7.29446	5.00E-05	0.00050042	sp|Q42450|RCAB_HORVU Ribulose bisphosphate carboxylase/oxygenase activase B, chloroplastic OS=Hordeum vulgare GN=RCAB PE=2 SV=1//0	GO:0003674,GO:0043167,GO:0035639,GO:0036094,GO:0005524,GO:0000166,GO:1901265,GO:0043168,GO:0017076,GO:0032553,GO:0001883,GO:0032549,GO:0032550,GO:0032555,GO:0001882,GO:1901363,GO:0097159,GO:0030554,GO:0032559,GO:0005488	molecular_function,ion binding,purine ribonucleoside triphosphate binding,small molecule binding,ATP binding,nucleotide binding,nucleoside phosphate binding,anion binding,purine nucleotide binding,ribonucleotide binding,purine nucleoside binding,ribonucleoside binding,purine ribonucleoside binding,purine ribonucleotide binding,nucleoside binding,heterocyclic compound binding,organic cyclic compou…	--	--
TRIAE_CS42_5AL_TGACv1_377434_AA1246720.1	TRIAE_CS42_5AL_TGACv1_377434_AA1246720	-	TGACv1_scaffold_377434_5AL:15633-20068	25.606	16.7572	0.6117	0.0016	0.0100978	sp|Q9SI52|P4KG7_ARATH Phosphatidylinositol 4-kinase gamma 7 OS=Arabidopsis thaliana GN=PI4KG7 PE=1 SV=2//0	GO:0003824,GO:0016740,GO:0003674,GO:0016772,GO:0016773	catalytic activity,transferase activity,molecular_function,transferase activity, transferring phosphorus-containing groups,phosphotransferase activity, alcohol group as acceptor	--	--
TRIAE_CS42_6DL_TGACv1_527601_AA1706250.1	TRIAE_CS42_6DL_TGACv1_527601_AA1706250	-	TGACv1_scaffold_527601_6DL:41559-45645	40.3514	15.4572	1.38434	5.00E-05	0.00050042	sp|P53118|ROG1_YEAST Putative lipase ROG1 OS=Saccharomyces cerevisiae (strain ATCC 204508 / S288c) GN=ROG1 PE=1 SV=1//6.23686e-08	GO:0008150,GO:0003824,GO:0044710,GO:0008152,GO:0051234,GO:0006810,GO:0051179,GO:0016787,GO:0009987,GO:0045184,GO:0015031,GO:0008104,GO:0033036,GO:0071704,GO:0071702,GO:0044699,GO:0044238,GO:0046907,GO:0044255,GO:0006886,GO:0034613,GO:0070727,GO:0051649,GO:0051641,GO:0006629,GO:1901135,GO:0044763,GO:0044237,GO:0019637,GO:0006644,GO:0006650,GO:0046488,GO:0046486,GO:0003674,GO:0006505,GO:0006664,GO:…	biological_process,catalytic activity,single-organism metabolic process,metabolic process,establishment of localization,transport,localization,hydrolase activity,cellular process,establishment of protein localization,protein transport,protein localization,macromolecule localization,organic substance metabolic process,organic substance transport,single-organism process,primary metabolic process,in…	--	--
TRIAE_CS42_1DS_TGACv1_080778_AA0253620.1	TRIAE_CS42_1DS_TGACv1_080778_AA0253620	-	TGACv1_scaffold_080778_1DS:37376-39974	3.58619	1.57017	1.19153	0.00025	0.00209386	sp|Q9FGM1|PYL8_ARATH Abscisic acid receptor PYL8 OS=Arabidopsis thaliana GN=PYL8 PE=1 SV=1//1.8519e-87	GO:0008150,GO:0009607,GO:0050896,GO:0006952,GO:0006950	biological_process,response to biotic stimulus,response to stimulus,defense response,response to stress	bdi04075	Plant hormone signal transduction
TRIAE_CS42_7BS_TGACv1_592239_AA1934050.1	TRIAE_CS42_7BS_TGACv1_592239_AA1934050	-	TGACv1_scaffold_592239_7BS:60146-63155	23.8574	15.2085	0.649558	0.00055	0.00412146	sp|Q9LFP1|VA713_ARATH Vesicle-associated membrane protein 713 OS=Arabidopsis thaliana GN=VAMP713 PE=2 SV=1//1.88776e-103	GO:0008150,GO:0016020,GO:0005575,GO:0044425,GO:0051234,GO:0006810,GO:0031224,GO:0051179,GO:0016021,GO:0016192	biological_process,membrane,cellular_component,membrane part,establishment of localization,transport,intrinsic to membrane,localization,integral to membrane,vesicle-mediated transport	bdi04130	SNARE interactions in vesicular transport
TRIAE_CS42_4DL_TGACv1_342984_AA1126990.1	TRIAE_CS42_4DL_TGACv1_342984_AA1126990	-	TGACv1_scaffold_342984_4DL:44561-50870	42.7849	3.56954	3.58329	5.00E-05	0.00050042	sp|Q8H7Y6|HFA2D_ORYSJ Heat stress transcription factor A-2d OS=Oryza sativa subsp. japonica GN=HSFA2D PE=2 SV=2//8.42871e-146	GO:0008150,GO:0016020,GO:0005575,GO:0044425,GO:1901576,GO:0009058,GO:0044249,GO:0008152,GO:0031224,GO:0016021,GO:0005623,GO:0044464,GO:0005622,GO:0044424,GO:0005737,GO:0009987,GO:0071840,GO:0050794,GO:0043229,GO:0043226,GO:0016043,GO:0034645,GO:0009059,GO:0050789,GO:0071704,GO:0006914,GO:0010467,GO:0044699,GO:0044238,GO:0065007,GO:1901362,GO:0019438,GO:0044271,GO:0044763,GO:0018130,GO:0043565,GO:…	biological_process,membrane,cellular_component,membrane part,organic substance biosynthetic process,biosynthetic process,cellular biosynthetic process,metabolic process,intrinsic to membrane,integral to membrane,cell,cell part,intracellular,intracellular part,cytoplasm,cellular process,cellular component organization or biogenesis,regulation of cellular process,intracellular organelle,organelle,c…	--	--
TRIAE_CS42_1AS_TGACv1_019763_AA0071160.1	TRIAE_CS42_1AS_TGACv1_019763_AA0071160	-	TGACv1_scaffold_019763_1AS:24419-32962	7.53081	10.9232	-0.536514	0.0048	0.0247188	sp|Q9MBC2|MMT1_HORVU Methionine S-methyltransferase OS=Hordeum vulgare GN=MMT1 PE=1 SV=1//0	GO:0008150,GO:0003824,GO:0009058,GO:0008152,GO:0009987,GO:0048037,GO:0071704,GO:0006396,GO:0010467,GO:0044238,GO:0008168,GO:0044237,GO:0030170,GO:0034660,GO:0016741,GO:0016740,GO:0016070,GO:0008176,GO:0034470,GO:0016423,GO:0003674,GO:1901360,GO:0008173,GO:0006399,GO:0008175,GO:0006807,GO:0008757,GO:0034641,GO:0006725,GO:0046483,GO:0008033,GO:0006400,GO:0009451,GO:0043167,GO:0006139,GO:0090304,GO:…	biological_process,catalytic activity,biosynthetic process,metabolic process,cellular process,cofactor binding,organic substance metabolic process,RNA processing,gene expression,primary metabolic process,methyltransferase activity,cellular metabolic process,pyridoxal phosphate binding,ncRNA metabolic process,transferase activity, transferring one-carbon groups,transferase activity,RNA metabolic p…	bdi00450	Selenocompound metabolism
TRIAE_CS42_3DS_TGACv1_272680_AA0923800.1	TRIAE_CS42_3DS_TGACv1_272680_AA0923800	-	TGACv1_scaffold_272680_3DS:7246-8225	14.9057	7.43819	1.00284	5.00E-05	0.00050042	sp|Q9ZPX9|KIC_ARATH Calcium-binding protein KIC OS=Arabidopsis thaliana GN=KIC PE=1 SV=2//2.17898e-36	GO:0043169,GO:0046872,GO:0003674,GO:0005509,GO:0043167,GO:0005488	cation binding,metal ion binding,molecular_function,calcium ion binding,ion binding,binding	--	--
TRIAE_CS42_2BS_TGACv1_147345_AA0482010.1	TRIAE_CS42_2BS_TGACv1_147345_AA0482010	-	TGACv1_scaffold_147345_2BS:27247-29952	0.588463	1.21836	-1.04992	0.0024	0.0141267	-	--	--	--	--
TRIAE_CS42_3B_TGACv1_225081_AA0804750.1	TRIAE_CS42_3B_TGACv1_225081_AA0804750	-	TGACv1_scaffold_225081_3B:13875-32368	1.32494	0.429269	1.62597	0.0028	0.0159752	-	GO:0003824,GO:0016020,GO:0005575,GO:0032991,GO:0043234,GO:0016874,GO:0016881,GO:0004842,GO:0019787,GO:0000151,GO:0016879,GO:0000152,GO:0005680,GO:0031461,GO:0005623,GO:0044464,GO:0005622,GO:0044424,GO:0044446,GO:0044422,GO:0043229,GO:0043226,GO:0044428,GO:0005102,GO:0043169,GO:0046872,GO:0043231,GO:0043227,GO:0005634,GO:0005186,GO:0046914,GO:0000772,GO:0003674,GO:0008270,GO:0043167,GO:0005488,GO:…	catalytic activity,membrane,cellular_component,macromolecular complex,protein complex,ligase activity,acid-amino acid ligase activity,ubiquitin-protein ligase activity,small conjugating protein ligase activity,ubiquitin ligase complex,ligase activity, forming carbon-nitrogen bonds,nuclear ubiquitin ligase complex,anaphase-promoting complex,cullin-RING ubiquitin ligase complex,cell,cell part,intra…	--	--
TRIAE_CS42_2DS_TGACv1_178248_AA0593440.1	TRIAE_CS42_2DS_TGACv1_178248_AA0593440	-	TGACv1_scaffold_178248_2DS:17023-20485	28.3041	20.1755	0.488406	0.01105	0.0480613	sp|Q9LVV5|TL15B_ARATH Thylakoid lumenal 15.0 kDa protein 2, chloroplastic OS=Arabidopsis thaliana GN=At5g52970 PE=1 SV=2//5.93391e-87	--	--	--	--
TRIAE_CS42_3AL_TGACv1_194346_AA0631350.1	TRIAE_CS42_3AL_TGACv1_194346_AA0631350	-	TGACv1_scaffold_194346_3AL:48335-52747	2.01467	3.80396	-0.916963	0.00035	0.0027999	sp|Q9S9N9|CCR1_ARATH Cinnamoyl-CoA reductase 1 OS=Arabidopsis thaliana GN=CCR1 PE=1 SV=1//8.31809e-26	GO:0008150,GO:0003824,GO:1901576,GO:0009058,GO:0044710,GO:0016491,GO:0008152,GO:0055114,GO:0008610,GO:0003854,GO:0016229,GO:0033764,GO:0016614,GO:0006694,GO:0008202,GO:0048037,GO:0016616,GO:0071704,GO:0044238,GO:0050662,GO:1901362,GO:0006629,GO:0003674,GO:1901360,GO:0005488	biological_process,catalytic activity,organic substance biosynthetic process,biosynthetic process,single-organism metabolic process,oxidoreductase activity,metabolic process,oxidation-reduction process,lipid biosynthetic process,3-beta-hydroxy-delta5-steroid dehydrogenase activity,steroid dehydrogenase activity,steroid dehydrogenase activity, acting on the CH-OH group of donors, NAD or NADP as ac…	--	--
TRIAE_CS42_6AS_TGACv1_487805_AA1573030.2	TRIAE_CS42_6AS_TGACv1_487805_AA1573030	1-FEHw1	TGACv1_scaffold_487805_6AS:11445-16185	1.71467	4.35197	-1.34374	0.0032	0.0178137	sp|Q84PN8|1FEH1_WHEAT Fructan 1-exohydrolase w1 OS=Triticum aestivum GN=1-FEHw1 PE=1 SV=1//4.40739e-40	--	--	bdi00052,bdi00500,bdi01100	Galactose metabolism,Starch and sucrose metabolism,Metabolic pathways
TRIAE_CS42_3AS_TGACv1_212041_AA0697090.1	TRIAE_CS42_3AS_TGACv1_212041_AA0697090	-	TGACv1_scaffold_212041_3AS:3292-7149	0.67943	1.19136	-0.810212	0.01115	0.0484128	sp|Q5NDE4|PMGT2_TAKRU Protein O-linked-mannose beta-1,4-N-acetylglucosaminyltransferase 2 OS=Takifugu rubripes GN=pomgnt2 PE=2 SV=1//1.18071e-07	GO:0003824,GO:0005575,GO:0016757,GO:0016740,GO:0044423,GO:0019012,GO:0019031,GO:0036338,GO:0003674	catalytic activity,cellular_component,transferase activity, transferring glycosyl groups,transferase activity,virion part,virion,viral envelope,viral membrane,molecular_function	--	--
TRIAE_CS42_6BL_TGACv1_500845_AA1610610.1	TRIAE_CS42_6BL_TGACv1_500845_AA1610610	-	TGACv1_scaffold_500845_6BL:63859-71105	1.61242	2.52321	-0.646039	0.0043	0.0226276	sp|Q6YZX6|ACOC_ORYSJ Putative aconitate hydratase, cytoplasmic OS=Oryza sativa subsp. japonica GN=Os08g0191100 PE=3 SV=1//0	GO:0008150,GO:0008152	biological_process,metabolic process	bdi01110,bdi00020,bdi01200,bdi00630,bdi01230,bdi01100,bdi01210	Biosynthesis of secondary metabolites,Citrate cycle (TCA cycle),Carbon metabolism,Glyoxylate and dicarboxylate metabolism,Biosynthesis of amino acids,Metabolic pathways,2-Oxocarboxylic acid metabolism
TRIAE_CS42_4AL_TGACv1_288539_AA0951460.2	TRIAE_CS42_4AL_TGACv1_288539_AA0951460	-	TGACv1_scaffold_288539_4AL:38852-42517	17.3147	27.0306	-0.642597	0.0014	0.00903987	sp|Q06398|GSTU6_ORYSJ Probable glutathione S-transferase GSTU6 OS=Oryza sativa subsp. japonica GN=GSTU6 PE=2 SV=2//6.38399e-69	GO:0003674,GO:0005488,GO:0005515	molecular_function,binding,protein binding	bdi00480	Glutathione metabolism
TRIAE_CS42_2AL_TGACv1_092887_AA0266100.1	TRIAE_CS42_2AL_TGACv1_092887_AA0266100	-	TGACv1_scaffold_092887_2AL:374762-379208	2.68586	3.88745	-0.533439	0.0094	0.042321	sp|Q9FYR7|SCL8_ARATH Scarecrow-like protein 8 OS=Arabidopsis thaliana GN=SCL8 PE=2 SV=1//2.16485e-75	GO:0008150,GO:0009607,GO:0050896,GO:0051707,GO:0009617,GO:0042742,GO:0006952,GO:0006950,GO:0051704	biological_process,response to biotic stimulus,response to stimulus,response to other organism,response to bacterium,defense response to bacterium,defense response,response to stress,multi-organism process	--	--
TRIAE_CS42_2DL_TGACv1_159654_AA0541060.2	TRIAE_CS42_2DL_TGACv1_159654_AA0541060	-	TGACv1_scaffold_159654_2DL:17956-20605	47.7485	32.124	0.571805	0.00245	0.0143717	sp|P49104|RAB2B_MAIZE Ras-related protein Rab-2-B OS=Zea mays GN=RAB2B PE=2 SV=1//2.75403e-136	GO:0008150,GO:0003824,GO:0003924,GO:0016787,GO:0044700,GO:0023052,GO:0007165,GO:0009987,GO:0035556,GO:0050794,GO:0050896,GO:0007264,GO:0050789,GO:0005525,GO:0032561,GO:0019001,GO:0044699,GO:0065007,GO:0007154,GO:0016817,GO:0016818,GO:0044763,GO:0016462,GO:0017111,GO:0051716,GO:0003674,GO:0043167,GO:0035639,GO:0036094,GO:0000166,GO:1901265,GO:0043168,GO:0017076,GO:0032553,GO:0001883,GO:0032549,GO:…	biological_process,catalytic activity,GTPase activity,hydrolase activity,single organism signaling,signaling,signal transduction,cellular process,intracellular signal transduction,regulation of cellular process,response to stimulus,small GTPase mediated signal transduction,regulation of biological process,GTP binding,guanyl ribonucleotide binding,guanyl nucleotide binding,single-organism process,…	--	--
TRIAE_CS42_4AS_TGACv1_306708_AA1012240.3	TRIAE_CS42_4AS_TGACv1_306708_AA1012240	-	TGACv1_scaffold_306708_4AS:48212-57670	2.83056	4.61978	-0.706738	0.001	0.00682885	sp|Q8H852|COPG1_ORYSJ Coatomer subunit gamma-1 OS=Oryza sativa subsp. japonica GN=Os03g0227000 PE=2 SV=2//0	GO:0008150,GO:0016020,GO:0005575,GO:0032991,GO:0044425,GO:0043234,GO:0051234,GO:0006810,GO:0030117,GO:0048475,GO:0051179,GO:0005623,GO:0044464,GO:0005798,GO:0030660,GO:0005622,GO:0044424,GO:0030126,GO:0030137,GO:0030663,GO:0005737,GO:0005198,GO:0044446,GO:0044422,GO:0009987,GO:0044444,GO:0000139,GO:0044431,GO:0005794,GO:0045184,GO:0043229,GO:0015031,GO:0043226,GO:0008104,GO:0044433,GO:0033036,GO:…	biological_process,membrane,cellular_component,macromolecular complex,membrane part,protein complex,establishment of localization,transport,membrane coat,coated membrane,localization,cell,cell part,Golgi-associated vesicle,Golgi-associated vesicle membrane,intracellular,intracellular part,COPI vesicle coat,COPI-coated vesicle,COPI-coated vesicle membrane,cytoplasm,structural molecule activity,int…	--	--
TRIAE_CS42_5AL_TGACv1_378655_AA1254140.1	TRIAE_CS42_5AL_TGACv1_378655_AA1254140	-	TGACv1_scaffold_378655_5AL:11573-12598	4.23864	1.67786	1.33698	0.0014	0.00903987	-	GO:0008150,GO:0003824,GO:1901576,GO:0009058,GO:0044249,GO:0008152,GO:0009987,GO:0034645,GO:0009059,GO:0071704,GO:0044238,GO:0044237,GO:0016740,GO:0003674,GO:1901360,GO:0006807,GO:0016779,GO:0034641,GO:0003964,GO:0006260,GO:0006725,GO:0046483,GO:0006278,GO:0034061,GO:0006139,GO:0090304,GO:0043170,GO:0044260,GO:0016772,GO:0006259	biological_process,catalytic activity,organic substance biosynthetic process,biosynthetic process,cellular biosynthetic process,metabolic process,cellular process,cellular macromolecule biosynthetic process,macromolecule biosynthetic process,organic substance metabolic process,primary metabolic process,cellular metabolic process,transferase activity,molecular_function,organic cyclic compound meta…	--	--
TRIAE_CS42_3DL_TGACv1_249205_AA0841320.1	TRIAE_CS42_3DL_TGACv1_249205_AA0841320	-	TGACv1_scaffold_249205_3DL:95505-101440	1.38865	2.46575	-0.828344	0.0014	0.00903987	sp|Q9LKJ3|PHSH_WHEAT Alpha-glucan phosphorylase, H isozyme OS=Triticum aestivum PE=2 SV=1//0	GO:0005975,GO:0008150,GO:0003824,GO:0016757,GO:0008152,GO:0016758,GO:0071704,GO:0004645,GO:0008184,GO:0044238,GO:0016740,GO:0003674	carbohydrate metabolic process,biological_process,catalytic activity,transferase activity, transferring glycosyl groups,metabolic process,transferase activity, transferring hexosyl groups,organic substance metabolic process,phosphorylase activity,glycogen phosphorylase activity,primary metabolic process,transferase activity,molecular_function	bdi00500,bdi01110,bdi01100	Starch and sucrose metabolism,Biosynthesis of secondary metabolites,Metabolic pathways
TRIAE_CS42_4AL_TGACv1_289983_AA0979900.1	TRIAE_CS42_4AL_TGACv1_289983_AA0979900	-	TGACv1_scaffold_289983_4AL:45028-49765	0.546464	1.19297	-1.12636	0.00095	0.00654309	sp|Q0WQ41|IP5P7_ARATH Type IV inositol polyphosphate 5-phosphatase 7 OS=Arabidopsis thaliana GN=IP5P7 PE=1 SV=1//0	--	--	--	--
TRIAE_CS42_5BL_TGACv1_404543_AA1303610.1	TRIAE_CS42_5BL_TGACv1_404543_AA1303610	-	TGACv1_scaffold_404543_5BL:79796-82245	30.2691	20.0688	0.592895	0.00205	0.0124114	-	GO:0008150,GO:0003824,GO:0005575,GO:0044710,GO:0016491,GO:0008152,GO:0055114,GO:0016730,GO:0005102,GO:0005179,GO:0003674,GO:0005576,GO:0005488,GO:0005515	biological_process,catalytic activity,cellular_component,single-organism metabolic process,oxidoreductase activity,metabolic process,oxidation-reduction process,oxidoreductase activity, acting on iron-sulfur proteins as donors,receptor binding,hormone activity,molecular_function,extracellular region,binding,protein binding	--	--
TRIAE_CS42_4DS_TGACv1_361317_AA1165610.1	TRIAE_CS42_4DS_TGACv1_361317_AA1165610	-	TGACv1_scaffold_361317_4DS:54092-59545	15.0063	2.10184	2.83584	5.00E-05	0.00050042	sp|Q9C810|Y1342_ARATH PHD finger protein At1g33420 OS=Arabidopsis thaliana GN=At1g33420 PE=1 SV=1//1.66881e-10	GO:0003674,GO:0005488,GO:0005515	molecular_function,binding,protein binding	--	--
TRIAE_CS42_4DS_TGACv1_361317_AA1165610.2	TRIAE_CS42_4DS_TGACv1_361317_AA1165610	-	TGACv1_scaffold_361317_4DS:54092-59545	10.7266	1.07849	3.3141	5.00E-05	0.00050042	sp|Q9C810|Y1342_ARATH PHD finger protein At1g33420 OS=Arabidopsis thaliana GN=At1g33420 PE=1 SV=1//1.66881e-10	GO:0003674,GO:0005488,GO:0005515	molecular_function,binding,protein binding	--	--
TRIAE_CS42_3AL_TGACv1_194293_AA0630530.1	TRIAE_CS42_3AL_TGACv1_194293_AA0630530	-	TGACv1_scaffold_194293_3AL:42656-51365	4.14504	2.59909	0.673379	0.00225	0.013395	sp|Q94F47|UBC28_ARATH Ubiquitin-conjugating enzyme E2 28 OS=Arabidopsis thaliana GN=UBC28 PE=2 SV=1//6.28849e-59	GO:0005975,GO:0008150,GO:0003824,GO:0044723,GO:0005575,GO:0008152,GO:0051234,GO:0006810,GO:0051179,GO:0006091,GO:0009987,GO:0005996,GO:0045184,GO:0015031,GO:0008104,GO:0016052,GO:0033036,GO:0071704,GO:0019318,GO:0071702,GO:0044238,GO:0006006,GO:0044724,GO:0006096,GO:0006007,GO:0019320,GO:0046365,GO:0030955,GO:0031420,GO:0004743,GO:0043169,GO:0044237,GO:0046872,GO:0009056,GO:0016740,GO:1901575,GO:…	carbohydrate metabolic process,biological_process,catalytic activity,single-organism carbohydrate metabolic process,cellular_component,metabolic process,establishment of localization,transport,localization,generation of precursor metabolites and energy,cellular process,monosaccharide metabolic process,establishment of protein localization,protein transport,protein localization,carbohydrate catabo…	bdi01110,bdi00620,bdi00010,bdi01200,bdi01230,bdi01100,bdi00230	Biosynthesis of secondary metabolites,Pyruvate metabolism,Glycolysis / Gluconeogenesis,Carbon metabolism,Biosynthesis of amino acids,Metabolic pathways,Purine metabolism
TRIAE_CS42_4DL_TGACv1_344179_AA1144660.1	TRIAE_CS42_4DL_TGACv1_344179_AA1144660	-	TGACv1_scaffold_344179_4DL:19580-21325	5.36796	10.0601	-0.9062	0.00025	0.00209386	sp|Q8VYI9|NLTL5_ARATH Non-specific lipid-transfer protein-like protein At5g64080 OS=Arabidopsis thaliana GN=At5g64080 PE=1 SV=1//3.55013e-26	--	--	--	--
TRIAE_CS42_1DL_TGACv1_061935_AA0205830.1	TRIAE_CS42_1DL_TGACv1_061935_AA0205830	-	TGACv1_scaffold_061935_1DL:12010-13235	19.0176	2.20051	3.11142	5.00E-05	0.00050042	sp|Q06398|GSTU6_ORYSJ Probable glutathione S-transferase GSTU6 OS=Oryza sativa subsp. japonica GN=GSTU6 PE=2 SV=2//4.78342e-112	GO:0003674,GO:0005488,GO:0005515	molecular_function,binding,protein binding	bdi00480	Glutathione metabolism
TRIAE_CS42_4BS_TGACv1_331474_AA1110010.1	TRIAE_CS42_4BS_TGACv1_331474_AA1110010	-	TGACv1_scaffold_331474_4BS:3395-6207	47.6793	6.60907	2.85084	5.00E-05	0.00050042	-	--	--	--	--
TRIAE_CS42_3AS_TGACv1_211110_AA0685150.1	TRIAE_CS42_3AS_TGACv1_211110_AA0685150	-	TGACv1_scaffold_211110_3AS:30425-31246	0.822553	3.54983	-2.10957	0.0023	0.0136383	sp|P12940|IBB_HORVU Bowman-Birk type trypsin inhibitor OS=Hordeum vulgare GN=BBBI PE=1 SV=1//4.82688e-12	GO:0005575,GO:0004867,GO:0004866,GO:0061135,GO:0030414,GO:0061134,GO:0030234,GO:0003674,GO:0004857,GO:0005576	cellular_component,serine-type endopeptidase inhibitor activity,endopeptidase inhibitor activity,endopeptidase regulator activity,peptidase inhibitor activity,peptidase regulator activity,enzyme regulator activity,molecular_function,enzyme inhibitor activity,extracellular region	--	--
TRIAE_CS42_3DL_TGACv1_251593_AA0882850.1	TRIAE_CS42_3DL_TGACv1_251593_AA0882850	-	TGACv1_scaffold_251593_3DL:18212-22960	2.46971	5.10803	-1.04842	5.00E-05	0.00050042	sp|Q8LIY0|CSLC1_ORYSJ Probable xyloglucan glycosyltransferase 1 OS=Oryza sativa subsp. japonica GN=CSLC1 PE=3 SV=1//2.55311e-78	GO:0003824,GO:0016020,GO:0005575,GO:0016757,GO:0005215,GO:0022857,GO:0005267,GO:0016740,GO:0015079,GO:0005261,GO:0005216,GO:0022838,GO:0022890,GO:0046873,GO:0015267,GO:0022803,GO:0015077,GO:0003674,GO:0022891,GO:0015075,GO:0008324,GO:0022892	catalytic activity,membrane,cellular_component,transferase activity, transferring glycosyl groups,transporter activity,transmembrane transporter activity,potassium channel activity,transferase activity,potassium ion transmembrane transporter activity,cation channel activity,ion channel activity,substrate-specific channel activity,inorganic cation transmembrane transporter activity,metal ion trans…	--	--
TRIAE_CS42_2BS_TGACv1_146144_AA0456630.2	TRIAE_CS42_2BS_TGACv1_146144_AA0456630	-	TGACv1_scaffold_146144_2BS:118539-120242	31.5118	20.7545	0.602473	0.0018	0.0111395	sp|Q9LW57|PAP6_ARATH Probable plastid-lipid-associated protein 6, chloroplastic OS=Arabidopsis thaliana GN=PAP6 PE=1 SV=1//1.87105e-56	--	--	--	--
TRIAE_CS42_1BL_TGACv1_031048_AA0106690.3	TRIAE_CS42_1BL_TGACv1_031048_AA0106690	-	TGACv1_scaffold_031048_1BL:18680-22234	459.136	13.9621	5.03934	5.00E-05	0.00050042	sp|Q6F2Y7|CLPB1_ORYSJ Chaperone protein ClpB1 OS=Oryza sativa subsp. japonica GN=CLPB1 PE=2 SV=1//0	GO:0008150,GO:0003824,GO:0005575,GO:0032991,GO:1901576,GO:0009058,GO:0043234,GO:0044249,GO:0003924,GO:0008152,GO:0051234,GO:0006810,GO:0051179,GO:0005623,GO:0044464,GO:0016787,GO:0044700,GO:0023052,GO:0007165,GO:0005622,GO:0044424,GO:0044446,GO:0044422,GO:0009987,GO:0071840,GO:0035556,GO:0043228,GO:0043232,GO:0050794,GO:0043229,GO:0043226,GO:0008104,GO:0050896,GO:0016043,GO:0044428,GO:0007264,GO:…	biological_process,catalytic activity,cellular_component,macromolecular complex,organic substance biosynthetic process,biosynthetic process,protein complex,cellular biosynthetic process,GTPase activity,metabolic process,establishment of localization,transport,localization,cell,cell part,hydrolase activity,single organism signaling,signaling,signal transduction,intracellular,intracellular part,int…	--	--
TRIAE_CS42_4DL_TGACv1_344636_AA1148610.1	TRIAE_CS42_4DL_TGACv1_344636_AA1148610	-	TGACv1_scaffold_344636_4DL:29596-31635	22.4719	34.6734	-0.625705	0.00095	0.00654309	sp|Q9MAM3|KCS1_ARATH 3-ketoacyl-CoA synthase 1 OS=Arabidopsis thaliana GN=KCS1 PE=2 SV=1//0	GO:0008150,GO:0003824,GO:0016020,GO:0005575,GO:1901576,GO:0009058,GO:0044710,GO:0044249,GO:0044283,GO:0044711,GO:0008152,GO:0016053,GO:0046394,GO:0044281,GO:0016746,GO:0004312,GO:0004315,GO:0019752,GO:0016747,GO:0009987,GO:0043436,GO:0006082,GO:0006633,GO:0072330,GO:0008610,GO:0006631,GO:0071704,GO:0032787,GO:0044238,GO:0044255,GO:0006629,GO:0044237,GO:0016740,GO:0003674	biological_process,catalytic activity,membrane,cellular_component,organic substance biosynthetic process,biosynthetic process,single-organism metabolic process,cellular biosynthetic process,small molecule biosynthetic process,single-organism biosynthetic process,metabolic process,organic acid biosynthetic process,carboxylic acid biosynthetic process,small molecule metabolic process,transferase ac…	bdi00062,bdi01110	Fatty acid elongation,Biosynthesis of secondary metabolites
TRIAE_CS42_2DL_TGACv1_157925_AA0502000.1	TRIAE_CS42_2DL_TGACv1_157925_AA0502000	-	TGACv1_scaffold_157925_2DL:165485-171205	3.55935	17.6775	-2.31223	5.00E-05	0.00050042	sp|P19656|NLTP_MAIZE Non-specific lipid-transfer protein OS=Zea mays PE=1 SV=1//5.99918e-28	--	--	--	--
TRIAE_CS42_7BL_TGACv1_577921_AA1886230.1	TRIAE_CS42_7BL_TGACv1_577921_AA1886230	-	TGACv1_scaffold_577921_7BL:40235-41220	5.93543	12.2423	-1.04445	5.00E-05	0.00050042	-	--	--	--	--
TRIAE_CS42_1DS_TGACv1_081229_AA0258940.1	TRIAE_CS42_1DS_TGACv1_081229_AA0258940	-	TGACv1_scaffold_081229_1DS:8405-9136	24.3239	2.93432	3.05128	5.00E-05	0.00050042	-	GO:0008150,GO:0003824,GO:0005575,GO:1901576,GO:0009058,GO:0044710,GO:0016874,GO:0044249,GO:0008152,GO:0005623,GO:0044464,GO:0044281,GO:0005622,GO:1901564,GO:0044424,GO:0005737,GO:0019752,GO:0009987,GO:0043436,GO:0006082,GO:0006520,GO:0034645,GO:0006412,GO:0009059,GO:0071704,GO:0010467,GO:0044238,GO:0016875,GO:0016876,GO:0044237,GO:0004832,GO:0006438,GO:0004812,GO:0034660,GO:0016070,GO:0043038,GO:…	biological_process,catalytic activity,cellular_component,organic substance biosynthetic process,biosynthetic process,single-organism metabolic process,ligase activity,cellular biosynthetic process,metabolic process,cell,cell part,small molecule metabolic process,intracellular,organonitrogen compound metabolic process,intracellular part,cytoplasm,carboxylic acid metabolic process,cellular process,…	--	--
TRIAE_CS42_6DS_TGACv1_543504_AA1740860.1	TRIAE_CS42_6DS_TGACv1_543504_AA1740860	-	TGACv1_scaffold_543504_6DS:19213-46495	51.7099	34.0232	0.603923	0.0015	0.009569	-	GO:0003674,GO:0005488,GO:0005515	molecular_function,binding,protein binding	--	--
TRIAE_CS42_5DL_TGACv1_433989_AA1426870.1	TRIAE_CS42_5DL_TGACv1_433989_AA1426870	-	TGACv1_scaffold_433989_5DL:20625-22688	3.63926	10.8635	-1.57777	5.00E-05	0.00050042	sp|Q2RBN7|CLH1_ORYSJ Clathrin heavy chain 1 OS=Oryza sativa subsp. japonica GN=Os11g0104900 PE=3 SV=1//1.61259e-138	GO:0008150,GO:0051234,GO:0006810,GO:0051179,GO:0009987,GO:0045184,GO:0015031,GO:0008104,GO:0033036,GO:0016192,GO:0071702,GO:0044699,GO:0046907,GO:0006886,GO:0034613,GO:0070727,GO:0051649,GO:0051641,GO:0044763	biological_process,establishment of localization,transport,localization,cellular process,establishment of protein localization,protein transport,protein localization,macromolecule localization,vesicle-mediated transport,organic substance transport,single-organism process,intracellular transport,intracellular protein transport,cellular protein localization,cellular macromolecule localization,estab…	bdi04144	Endocytosis
TRIAE_CS42_5DL_TGACv1_437374_AA1466070.1	TRIAE_CS42_5DL_TGACv1_437374_AA1466070	-	TGACv1_scaffold_437374_5DL:11513-14926	17.3613	9.55434	0.861648	5.00E-05	0.00050042	sp|Q9LNK1|RABA3_ARATH Ras-related protein RABA3 OS=Arabidopsis thaliana GN=RABA3 PE=2 SV=1//2.20041e-89	GO:0008150,GO:0044700,GO:0023052,GO:0007165,GO:0009987,GO:0035556,GO:0050794,GO:0050896,GO:0007264,GO:0050789,GO:0005525,GO:0032561,GO:0019001,GO:0044699,GO:0065007,GO:0007154,GO:0044763,GO:0051716,GO:0003674,GO:0043167,GO:0035639,GO:0036094,GO:0000166,GO:1901265,GO:0043168,GO:0017076,GO:0032553,GO:0001883,GO:0032549,GO:0032550,GO:0032555,GO:0001882,GO:1901363,GO:0097159,GO:0005488	biological_process,single organism signaling,signaling,signal transduction,cellular process,intracellular signal transduction,regulation of cellular process,response to stimulus,small GTPase mediated signal transduction,regulation of biological process,GTP binding,guanyl ribonucleotide binding,guanyl nucleotide binding,single-organism process,biological regulation,cell communication,single-organi…	bdi04144	Endocytosis
TRIAE_CS42_1DL_TGACv1_061713_AA0202190.1	TRIAE_CS42_1DL_TGACv1_061713_AA0202190	-	TGACv1_scaffold_061713_1DL:36568-40131	447.103	10.627	5.39481	5.00E-05	0.00050042	sp|Q6F2Y7|CLPB1_ORYSJ Chaperone protein ClpB1 OS=Oryza sativa subsp. japonica GN=CLPB1 PE=2 SV=1//0	GO:0008150,GO:0003824,GO:0005575,GO:0032991,GO:1901576,GO:0009058,GO:0043234,GO:0044249,GO:0003924,GO:0008152,GO:0051234,GO:0006810,GO:0051179,GO:0005623,GO:0044464,GO:0016787,GO:0044700,GO:0023052,GO:0007165,GO:0005622,GO:0044424,GO:0044446,GO:0044422,GO:0009987,GO:0071840,GO:0035556,GO:0043228,GO:0043232,GO:0050794,GO:0043229,GO:0043226,GO:0008104,GO:0050896,GO:0016043,GO:0044428,GO:0007264,GO:…	biological_process,catalytic activity,cellular_component,macromolecular complex,organic substance biosynthetic process,biosynthetic process,protein complex,cellular biosynthetic process,GTPase activity,metabolic process,establishment of localization,transport,localization,cell,cell part,hydrolase activity,single organism signaling,signaling,signal transduction,intracellular,intracellular part,int…	--	--
TRIAE_CS42_4AL_TGACv1_292519_AA0999090.2	TRIAE_CS42_4AL_TGACv1_292519_AA0999090	-	TGACv1_scaffold_292519_4AL:6034-8535	133.099	67.2012	0.985939	5.00E-05	0.00050042	sp|P19954|PRSP1_SPIOL Ribosome-binding factor PSRP1, chloroplastic OS=Spinacia oleracea GN=PSRP1 PE=1 SV=2//1.00061e-62	GO:0008150,GO:0005575,GO:0008152,GO:0044700,GO:0023052,GO:0007165,GO:0009987,GO:0050794,GO:0050896,GO:0010033,GO:0050789,GO:0009725,GO:0044699,GO:0009719,GO:0044238,GO:0065007,GO:0007154,GO:0042221,GO:0044763,GO:0070887,GO:0009755,GO:0032870,GO:0071495,GO:0071310,GO:0051716,GO:0005576	biological_process,cellular_component,metabolic process,single organism signaling,signaling,signal transduction,cellular process,regulation of cellular process,response to stimulus,response to organic substance,regulation of biological process,response to hormone stimulus,single-organism process,response to endogenous stimulus,primary metabolic process,biological regulation,cell communication,res…	--	--
TRIAE_CS42_3DL_TGACv1_250988_AA0875890.1	TRIAE_CS42_3DL_TGACv1_250988_AA0875890	-	TGACv1_scaffold_250988_3DL:34938-36764	8.6204	4.88537	0.819285	0.0001	0.000937052	sp|Q9LP56|WRK65_ARATH Probable WRKY transcription factor 65 OS=Arabidopsis thaliana GN=WRKY65 PE=2 SV=1//6.73106e-33	GO:0008150,GO:1901576,GO:0009058,GO:0044249,GO:0008152,GO:0009987,GO:0050794,GO:0034645,GO:0009059,GO:0050789,GO:0071704,GO:0010467,GO:0044238,GO:0065007,GO:1901362,GO:0019438,GO:0044271,GO:0018130,GO:0043565,GO:0044237,GO:0016070,GO:0034654,GO:2001141,GO:0051252,GO:0006355,GO:0019219,GO:0051171,GO:0006351,GO:0080090,GO:0032774,GO:0031323,GO:0003674,GO:0010468,GO:0019222,GO:1901360,GO:0009889,GO:…	biological_process,organic substance biosynthetic process,biosynthetic process,cellular biosynthetic process,metabolic process,cellular process,regulation of cellular process,cellular macromolecule biosynthetic process,macromolecule biosynthetic process,regulation of biological process,organic substance metabolic process,gene expression,primary metabolic process,biological regulation,organic cycl…	--	--
TRIAE_CS42_4BL_TGACv1_320276_AA1033570.1	TRIAE_CS42_4BL_TGACv1_320276_AA1033570	-	TGACv1_scaffold_320276_4BL:34646-41095	5.15781	3.44848	0.580799	0.00665	0.032124	sp|P46032|PTR2_ARATH Protein NRT1/ PTR FAMILY 8.3 OS=Arabidopsis thaliana GN=NPF8.3 PE=1 SV=1//0	GO:0008150,GO:0016020,GO:0005575,GO:0051234,GO:0006810,GO:0051179,GO:0009987,GO:0006811,GO:0015672,GO:0006812,GO:0030001,GO:0005215,GO:0044699,GO:0006814,GO:0044763,GO:0044765,GO:0055085,GO:0003674	biological_process,membrane,cellular_component,establishment of localization,transport,localization,cellular process,ion transport,monovalent inorganic cation transport,cation transport,metal ion transport,transporter activity,single-organism process,sodium ion transport,single-organism cellular process,single-organism transport,transmembrane transport,molecular_function	--	--
TRIAE_CS42_3DS_TGACv1_272615_AA0923110.1	TRIAE_CS42_3DS_TGACv1_272615_AA0923110	-	TGACv1_scaffold_272615_3DS:23545-26821	3.85636	1.97387	0.966211	5.00E-05	0.00050042	sp|P24465|C71A1_PERAE Cytochrome P450 71A1 OS=Persea americana GN=CYP71A1 PE=1 SV=2//5.82918e-96	GO:0008150,GO:0003824,GO:0044710,GO:0016491,GO:0008152,GO:0055114,GO:0043169,GO:0046872,GO:0046906,GO:0046914,GO:0020037,GO:0003674,GO:0005506,GO:0043167,GO:0016705,GO:1901363,GO:0097159,GO:0005488	biological_process,catalytic activity,single-organism metabolic process,oxidoreductase activity,metabolic process,oxidation-reduction process,cation binding,metal ion binding,tetrapyrrole binding,transition metal ion binding,heme binding,molecular_function,iron ion binding,ion binding,oxidoreductase activity, acting on paired donors, with incorporation or reduction of molecular oxygen,heterocycli…	--	--
TRIAE_CS42_3B_TGACv1_220588_AA0709800.1	TRIAE_CS42_3B_TGACv1_220588_AA0709800	-	TGACv1_scaffold_220588_3B:270606-274895	1.1215	3.04011	-1.4387	5.00E-05	0.00050042	sp|Q0JKD0|GLT1_ORYSJ Glutamate synthase 1 [NADH], chloroplastic OS=Oryza sativa subsp. japonica GN=Os01g0681900 PE=2 SV=1//0	GO:0008150,GO:0003824,GO:1901576,GO:0009058,GO:0044710,GO:0044249,GO:0016491,GO:0008152,GO:0055114,GO:1901564,GO:1901566,GO:0009987,GO:0051287,GO:0048037,GO:0071704,GO:0006396,GO:0010467,GO:0033014,GO:0044238,GO:0033013,GO:0050662,GO:1901362,GO:0016628,GO:0051188,GO:0051186,GO:0019438,GO:0016627,GO:0044271,GO:0018130,GO:0044237,GO:0006778,GO:0006779,GO:0034660,GO:0016070,GO:0034470,GO:0042440,GO:…	biological_process,catalytic activity,organic substance biosynthetic process,biosynthetic process,single-organism metabolic process,cellular biosynthetic process,oxidoreductase activity,metabolic process,oxidation-reduction process,organonitrogen compound metabolic process,organonitrogen compound biosynthetic process,cellular process,NAD binding,cofactor binding,organic substance metabolic proces…	bdi01110,bdi00250,bdi00910,bdi01230,bdi01100	Biosynthesis of secondary metabolites,Alanine, aspartate and glutamate metabolism,Nitrogen metabolism,Biosynthesis of amino acids,Metabolic pathways
TRIAE_CS42_5DL_TGACv1_433902_AA1424870.2	TRIAE_CS42_5DL_TGACv1_433902_AA1424870	-	TGACv1_scaffold_433902_5DL:13956-19558	78.6373	4.50978	4.12409	5.00E-05	0.00050042	sp|Q99P31|HPBP1_MOUSE Hsp70-binding protein 1 OS=Mus musculus GN=Hspbp1 PE=2 SV=1//5.23479e-17	GO:0008150,GO:0003824,GO:0016020,GO:0005575,GO:0032991,GO:0044425,GO:0043234,GO:0051234,GO:0006810,GO:0030117,GO:0048475,GO:0051179,GO:0005623,GO:0044464,GO:0016787,GO:0005622,GO:0044424,GO:0005737,GO:0000221,GO:0016471,GO:0044446,GO:0044422,GO:0009987,GO:0044444,GO:0005774,GO:0044437,GO:0005773,GO:0060590,GO:0060589,GO:0006811,GO:0016820,GO:0033180,GO:0015988,GO:0015991,GO:0033178,GO:0045184,GO:…	biological_process,catalytic activity,membrane,cellular_component,macromolecular complex,membrane part,protein complex,establishment of localization,transport,membrane coat,coated membrane,localization,cell,cell part,hydrolase activity,intracellular,intracellular part,cytoplasm,vacuolar proton-transporting V-type ATPase, V1 domain,vacuolar proton-transporting V-type ATPase complex,intracellular o…	bdi04141	Protein processing in endoplasmic reticulum
TRIAE_CS42_6BL_TGACv1_501088_AA1613350.1	TRIAE_CS42_6BL_TGACv1_501088_AA1613350	-	TGACv1_scaffold_501088_6BL:23596-26555	1.57709	2.74046	-0.797153	0.0014	0.00903987	sp|Q9C9V6|Y1790_ARATH BTB/POZ domain-containing protein At1g67900 OS=Arabidopsis thaliana GN=At1g67900 PE=1 SV=1//5.23849e-166	GO:0008150,GO:0003824,GO:0044710,GO:0008152,GO:0044281,GO:1901564,GO:0019752,GO:0009987,GO:0043436,GO:0006082,GO:0006520,GO:0071704,GO:0044238,GO:0044237,GO:0003674,GO:0006807,GO:0016829	biological_process,catalytic activity,single-organism metabolic process,metabolic process,small molecule metabolic process,organonitrogen compound metabolic process,carboxylic acid metabolic process,cellular process,oxoacid metabolic process,organic acid metabolic process,cellular amino acid metabolic process,organic substance metabolic process,primary metabolic process,cellular metabolic process…	--	--
TRIAE_CS42_2AS_TGACv1_114674_AA0368800.1	TRIAE_CS42_2AS_TGACv1_114674_AA0368800	-	TGACv1_scaffold_114674_2AS:3575-25350	3.21136	1.90736	0.751611	0.00135	0.00876701	sp|O61122|SVKA_DICDI Serine/threonine-protein kinase svkA OS=Dictyostelium discoideum GN=svkA PE=1 SV=1//1.77837e-107	GO:0008150,GO:0003824,GO:0016020,GO:0005575,GO:0008152,GO:0009987,GO:0071704,GO:0044238,GO:0044237,GO:0016740,GO:0003674,GO:0043167,GO:0019538,GO:0043170,GO:0044267,GO:0044260,GO:0035639,GO:0036094,GO:0005524,GO:0000166,GO:1901265,GO:0043168,GO:0016772,GO:0017076,GO:0032553,GO:0016773,GO:0001883,GO:0032549,GO:0032550,GO:0032555,GO:0001882,GO:0016301,GO:0006464,GO:0036211,GO:1901363,GO:0097159,GO:…	biological_process,catalytic activity,membrane,cellular_component,metabolic process,cellular process,organic substance metabolic process,primary metabolic process,cellular metabolic process,transferase activity,molecular_function,ion binding,protein metabolic process,macromolecule metabolic process,cellular protein metabolic process,cellular macromolecule metabolic process,purine ribonucleoside t…	--	--
TRIAE_CS42_3AL_TGACv1_195199_AA0646290.1	TRIAE_CS42_3AL_TGACv1_195199_AA0646290	-	TGACv1_scaffold_195199_3AL:17395-18111	52.501	33.5399	0.646468	0.001	0.00682885	-	--	--	--	--
TRIAE_CS42_4DL_TGACv1_343852_AA1140460.2	TRIAE_CS42_4DL_TGACv1_343852_AA1140460	-	TGACv1_scaffold_343852_4DL:36264-40163	26.9783	15.5741	0.792653	0.00125	0.00822449	sp|B3SP85|GILT_PIG Gamma-interferon-inducible-lysosomal thiol reductase OS=Sus scrofa GN=IFI30 PE=2 SV=1//9.49148e-26	--	--	--	--
TRIAE_CS42_5BS_TGACv1_423593_AA1380280.1	TRIAE_CS42_5BS_TGACv1_423593_AA1380280	-	TGACv1_scaffold_423593_5BS:90495-91835	221.205	113.706	0.960076	5.00E-05	0.00050042	sp|Q43472|GRP_HORVU Glycine-rich RNA-binding protein blt801 OS=Hordeum vulgare GN=blt801 PE=1 SV=1//2.03385e-41	GO:0003674,GO:0003676,GO:1901363,GO:0097159,GO:0005488	molecular_function,nucleic acid binding,heterocyclic compound binding,organic cyclic compound binding,binding	--	--
TRIAE_CS42_2AL_TGACv1_092950_AA0267880.1	TRIAE_CS42_2AL_TGACv1_092950_AA0267880	-	TGACv1_scaffold_092950_2AL:173884-183600	12.0544	7.82739	0.622953	0.00235	0.0138844	sp|Q9XI00|SKI32_ARATH F-box protein 7 OS=Arabidopsis thaliana GN=SKIP32 PE=1 SV=1//1.80327e-10	GO:0003674,GO:0005488,GO:0005515	molecular_function,binding,protein binding	--	--
TRIAE_CS42_4DL_TGACv1_344052_AA1142940.1	TRIAE_CS42_4DL_TGACv1_344052_AA1142940	-	TGACv1_scaffold_344052_4DL:3333-9963	7.15285	4.17971	0.775114	0.0007	0.00505853	sp|Q5ZLR6|ARHG6_CHICK Rho guanine nucleotide exchange factor 6 OS=Gallus gallus GN=ARHGEF6 PE=2 SV=1//8.06771e-06	GO:0008150,GO:0005575,GO:0032991,GO:1901576,GO:0009058,GO:0044249,GO:0008152,GO:0005623,GO:0044464,GO:0005622,GO:0044424,GO:0005737,GO:0005198,GO:0009987,GO:0044444,GO:0071840,GO:0030529,GO:0043228,GO:0043232,GO:0005840,GO:0043229,GO:0043226,GO:0016043,GO:0003735,GO:0034645,GO:0006412,GO:0009059,GO:0071704,GO:0010467,GO:0044699,GO:0044238,GO:0007009,GO:0044763,GO:0044237,GO:0061024,GO:0003674,GO:…	biological_process,cellular_component,macromolecular complex,organic substance biosynthetic process,biosynthetic process,cellular biosynthetic process,metabolic process,cell,cell part,intracellular,intracellular part,cytoplasm,structural molecule activity,cellular process,cytoplasmic part,cellular component organization or biogenesis,ribonucleoprotein complex,non-membrane-bounded organelle,intrac…	--	--
TRIAE_CS42_2AL_TGACv1_093597_AA0283440.1	TRIAE_CS42_2AL_TGACv1_093597_AA0283440	-	TGACv1_scaffold_093597_2AL:33695-34478	0.918611	2.45264	-1.41681	0.0098	0.043742	-	--	--	--	--
TRIAE_CS42_2DL_TGACv1_160221_AA0548340.1	TRIAE_CS42_2DL_TGACv1_160221_AA0548340	-	TGACv1_scaffold_160221_2DL:24445-34990	2.83732	5.28434	-0.897196	5.00E-05	0.00050042	sp|Q9M8D3|PUR4_ARATH Probable phosphoribosylformylglycinamidine synthase, chloroplastic/mitochondrial OS=Arabidopsis thaliana GN=At1g74260 PE=2 SV=3//0	GO:0008150,GO:0005575,GO:0010646,GO:0009966,GO:0023051,GO:0048583,GO:0044700,GO:0023052,GO:0007165,GO:0009987,GO:0071840,GO:0050794,GO:0050896,GO:0016043,GO:0050789,GO:0044699,GO:0065007,GO:0007154,GO:0044763,GO:0044085,GO:0051716,GO:0071822,GO:0005576,GO:0006461,GO:0043933,GO:0070271,GO:0065003,GO:0022607,GO:0070206,GO:0051259	biological_process,cellular_component,regulation of cell communication,regulation of signal transduction,regulation of signaling,regulation of response to stimulus,single organism signaling,signaling,signal transduction,cellular process,cellular component organization or biogenesis,regulation of cellular process,response to stimulus,cellular component organization,regulation of biological process…	bdi01110,bdi01100,bdi00230	Biosynthesis of secondary metabolites,Metabolic pathways,Purine metabolism
TRIAE_CS42_1AL_TGACv1_001758_AA0034800.1	TRIAE_CS42_1AL_TGACv1_001758_AA0034800	-	TGACv1_scaffold_001758_1AL:17105-18960	16.3911	8.98901	0.866678	5.00E-05	0.00050042	-	--	--	--	--
TRIAE_CS42_2AL_TGACv1_093181_AA0274340.1	TRIAE_CS42_2AL_TGACv1_093181_AA0274340	-	TGACv1_scaffold_093181_2AL:13345-16915	6.49796	3.43573	0.919373	0.00055	0.00412146	-	--	--	--	--
TRIAE_CS42_4DS_TGACv1_361309_AA1165460.1	TRIAE_CS42_4DS_TGACv1_361309_AA1165460	-	TGACv1_scaffold_361309_4DS:10215-13793	2.54975	4.74168	-0.895044	0.00035	0.0027999	sp|Q76FS2|TBB8_ORYSJ Tubulin beta-8 chain OS=Oryza sativa subsp. japonica GN=TUBB8 PE=2 SV=1//0	GO:0003824,GO:0003924,GO:0016787,GO:0016817,GO:0016818,GO:0016462,GO:0017111,GO:0003674	catalytic activity,GTPase activity,hydrolase activity,hydrolase activity, acting on acid anhydrides,hydrolase activity, acting on acid anhydrides, in phosphorus-containing anhydrides,pyrophosphatase activity,nucleoside-triphosphatase activity,molecular_function	bdi04145	Phagosome
TRIAE_CS42_5DS_TGACv1_457904_AA1490610.5	TRIAE_CS42_5DS_TGACv1_457904_AA1490610	-	TGACv1_scaffold_457904_5DS:12985-22128	2.95868	5.06933	-0.776842	0.00135	0.00876701	sp|Q9SB63|MOS1_ARATH Protein MODIFIER OF SNC1 1 OS=Arabidopsis thaliana GN=MOS1 PE=1 SV=2//1.62805e-50	GO:0008150,GO:0005575,GO:0032991,GO:1901576,GO:0009058,GO:0044249,GO:0008152,GO:0005623,GO:0044464,GO:0005622,GO:0044424,GO:0005737,GO:0005198,GO:0009987,GO:0044444,GO:0030529,GO:0043228,GO:0043232,GO:0005840,GO:0043229,GO:0043226,GO:0003735,GO:0034645,GO:0006412,GO:0009059,GO:0071704,GO:0010467,GO:0044238,GO:0044237,GO:0003674,GO:0019538,GO:0043170,GO:0044267,GO:0044260	biological_process,cellular_component,macromolecular complex,organic substance biosynthetic process,biosynthetic process,cellular biosynthetic process,metabolic process,cell,cell part,intracellular,intracellular part,cytoplasm,structural molecule activity,cellular process,cytoplasmic part,ribonucleoprotein complex,non-membrane-bounded organelle,intracellular non-membrane-bounded organelle,ribosom…	--	--
TRIAE_CS42_3B_TGACv1_221052_AA0728380.1	TRIAE_CS42_3B_TGACv1_221052_AA0728380	-	TGACv1_scaffold_221052_3B:45485-53994	7.65952	4.7646	0.6849	0.008	0.0372255	-	--	--	--	--
TRIAE_CS42_2AL_TGACv1_093136_AA0272960.1	TRIAE_CS42_2AL_TGACv1_093136_AA0272960	-	TGACv1_scaffold_093136_2AL:172441-176105	4.42411	2.29155	0.949066	0.0003	0.00245037	sp|Q9LEX0|P2A13_ARATH F-box protein PP2-A13 OS=Arabidopsis thaliana GN=PP2A13 PE=1 SV=1//1.04416e-102	--	--	--	--
TRIAE_CS42_7DS_TGACv1_621383_AA2013570.1	TRIAE_CS42_7DS_TGACv1_621383_AA2013570	-	TGACv1_scaffold_621383_7DS:101415-103100	19.5782	33.6909	-0.78311	0.0001	0.000937052	sp|Q9XGP7|OMT15_ORYSJ Tricin synthase 1 OS=Oryza sativa subsp. japonica GN=ROMT-15 PE=1 SV=1//1.08363e-137	GO:0008150,GO:0003824,GO:0044710,GO:0016491,GO:0008152,GO:0055114,GO:0009987,GO:0071704,GO:0044238,GO:0008168,GO:0044237,GO:0008171,GO:0016741,GO:0016740,GO:0004719,GO:0010340,GO:0051998,GO:0003674,GO:0008757,GO:0008276,GO:0019538,GO:0043170,GO:0044267,GO:0044260,GO:0006464,GO:0036211,GO:0043412	biological_process,catalytic activity,single-organism metabolic process,oxidoreductase activity,metabolic process,oxidation-reduction process,cellular process,organic substance metabolic process,primary metabolic process,methyltransferase activity,cellular metabolic process,O-methyltransferase activity,transferase activity, transferring one-carbon groups,transferase activity,protein-L-isoaspartat…	bdi00941,bdi01110,bdi00940,bdi00360,bdi01100	Flavonoid biosynthesis,Biosynthesis of secondary metabolites,Phenylpropanoid biosynthesis,Phenylalanine metabolism,Metabolic pathways
TRIAE_CS42_7DL_TGACv1_603055_AA1974800.1	TRIAE_CS42_7DL_TGACv1_603055_AA1974800	-	TGACv1_scaffold_603055_7DL:74635-80240	1.20236	2.32166	-0.94928	5.00E-05	0.00050042	-	GO:0043169,GO:0046872,GO:0046914,GO:0003674,GO:0008270,GO:0043167,GO:0003677,GO:0003676,GO:1901363,GO:0097159,GO:0005488	cation binding,metal ion binding,transition metal ion binding,molecular_function,zinc ion binding,ion binding,DNA binding,nucleic acid binding,heterocyclic compound binding,organic cyclic compound binding,binding	--	--
TRIAE_CS42_2DS_TGACv1_178209_AA0592750.1	TRIAE_CS42_2DS_TGACv1_178209_AA0592750	-	TGACv1_scaffold_178209_2DS:13618-21335	3.11091	7.93603	-1.35108	5.00E-05	0.00050042	sp|G5CEW6|IF4G_WHEAT Eukaryotic translation initiation factor 4G OS=Triticum aestivum PE=1 SV=1//0	GO:0003723,GO:0003674,GO:0003676,GO:1901363,GO:0097159,GO:0005488,GO:0005515	RNA binding,molecular_function,nucleic acid binding,heterocyclic compound binding,organic cyclic compound binding,binding,protein binding	bdi03013	RNA transport
TRIAE_CS42_2BL_TGACv1_130955_AA0420580.1	TRIAE_CS42_2BL_TGACv1_130955_AA0420580	-	TGACv1_scaffold_130955_2BL:52465-60549	1.25266	2.14952	-0.77902	0.00975	0.0435663	sp|Q9FVX2|PP129_ARATH Pentatricopeptide repeat-containing protein At1g77360, mitochondrial OS=Arabidopsis thaliana GN=At1g77360 PE=2 SV=2//2.54818e-36	GO:0008150,GO:0051234,GO:0006810,GO:0051179,GO:0009987,GO:0045184,GO:0015031,GO:0008104,GO:0033036,GO:0016192,GO:0071702,GO:0044699,GO:0046907,GO:0006886,GO:0034613,GO:0070727,GO:0051649,GO:0051641,GO:0044763,GO:0043169,GO:0046872,GO:0046914,GO:0003674,GO:0008270,GO:0043167,GO:0005488	biological_process,establishment of localization,transport,localization,cellular process,establishment of protein localization,protein transport,protein localization,macromolecule localization,vesicle-mediated transport,organic substance transport,single-organism process,intracellular transport,intracellular protein transport,cellular protein localization,cellular macromolecule localization,estab…	--	--
TRIAE_CS42_2DL_TGACv1_160170_AA0547740.1	TRIAE_CS42_2DL_TGACv1_160170_AA0547740	-	TGACv1_scaffold_160170_2DL:14355-15620	2.59737	4.67212	-0.847028	0.00335	0.0184849	sp|O23609|PER41_ARATH Peroxidase 41 OS=Arabidopsis thaliana GN=PER41 PE=3 SV=1//3.595e-76	GO:0005975,GO:0008150,GO:0003824,GO:0044262,GO:0044723,GO:0044710,GO:0004553,GO:0016798,GO:0016491,GO:0008152,GO:0055114,GO:0016787,GO:0009987,GO:0005991,GO:0009311,GO:0005984,GO:0016209,GO:0050896,GO:0071704,GO:0004601,GO:0016684,GO:0044238,GO:0044237,GO:0006979,GO:0046906,GO:0020037,GO:0003674,GO:0006950,GO:0004555,GO:0015927,GO:1901363,GO:0097159,GO:0005488	carbohydrate metabolic process,biological_process,catalytic activity,cellular carbohydrate metabolic process,single-organism carbohydrate metabolic process,single-organism metabolic process,hydrolase activity, hydrolyzing O-glycosyl compounds,hydrolase activity, acting on glycosyl bonds,oxidoreductase activity,metabolic process,oxidation-reduction process,hydrolase activity,cellular process,treha…	bdi01110,bdi00940,bdi00360,bdi01100	Biosynthesis of secondary metabolites,Phenylpropanoid biosynthesis,Phenylalanine metabolism,Metabolic pathways
TRIAE_CS42_3AL_TGACv1_194186_AA0628120.2	TRIAE_CS42_3AL_TGACv1_194186_AA0628120	-	TGACv1_scaffold_194186_3AL:111633-117263	12.4066	6.40884	0.952971	0.0029	0.0164374	sp|Q9CR50|ZN363_MOUSE RING finger and CHY zinc finger domain-containing protein 1 OS=Mus musculus GN=Rchy1 PE=1 SV=1//4.3315e-50	GO:0043169,GO:0046872,GO:0046914,GO:0003674,GO:0008270,GO:0043167,GO:0005488,GO:0005515	cation binding,metal ion binding,transition metal ion binding,molecular_function,zinc ion binding,ion binding,binding,protein binding	bdi04120	Ubiquitin mediated proteolysis
TRIAE_CS42_4AL_TGACv1_290419_AA0985140.5	TRIAE_CS42_4AL_TGACv1_290419_AA0985140	-	TGACv1_scaffold_290419_4AL:9284-15085	1.63775	0.48064	1.76869	0.0001	0.000937052	sp|C5Y210|NNRD_SORBI ATP-dependent (S)-NAD(P)H-hydrate dehydratase OS=Sorghum bicolor GN=Sb05g010020 PE=3 SV=1//3.68789e-25	GO:0008150,GO:0003824,GO:1901576,GO:0009058,GO:0044710,GO:0044249,GO:0044283,GO:0044711,GO:0016491,GO:0008152,GO:0055114,GO:0044281,GO:1901564,GO:0006790,GO:0044272,GO:1901566,GO:0009987,GO:0050794,GO:0009110,GO:0042364,GO:0034645,GO:0009059,GO:0006766,GO:0006767,GO:0050789,GO:0071704,GO:0010467,GO:0044238,GO:0065007,GO:1901362,GO:0019438,GO:0072527,GO:0044271,GO:0072528,GO:0018130,GO:0044237,GO:…	biological_process,catalytic activity,organic substance biosynthetic process,biosynthetic process,single-organism metabolic process,cellular biosynthetic process,small molecule biosynthetic process,single-organism biosynthetic process,oxidoreductase activity,metabolic process,oxidation-reduction process,small molecule metabolic process,organonitrogen compound metabolic process,sulfur compound met…	--	--
TRIAE_CS42_2BS_TGACv1_146940_AA0475700.1	TRIAE_CS42_2BS_TGACv1_146940_AA0475700	-	TGACv1_scaffold_146940_2BS:72528-74745	10.5535	4.10932	1.36075	5.00E-05	0.00050042	-	GO:0008150,GO:0003824,GO:0008152,GO:0005198,GO:0005201,GO:0008168,GO:0016741,GO:0016740,GO:0003674	biological_process,catalytic activity,metabolic process,structural molecule activity,extracellular matrix structural constituent,methyltransferase activity,transferase activity, transferring one-carbon groups,transferase activity,molecular_function	--	--
TRIAE_CS42_6DL_TGACv1_526341_AA1680010.1	TRIAE_CS42_6DL_TGACv1_526341_AA1680010	-	TGACv1_scaffold_526341_6DL:34135-35310	2.35422	0.854491	1.46211	0.0033	0.018261	sp|Q94AW5|ERF03_ARATH Ethylene-responsive transcription factor ERF003 OS=Arabidopsis thaliana GN=ERF003 PE=2 SV=1//6.08322e-26	GO:0008150,GO:1901576,GO:0009058,GO:0044249,GO:0008152,GO:0009987,GO:0050794,GO:0034645,GO:0009059,GO:0050789,GO:0071704,GO:0010467,GO:0044238,GO:0065007,GO:1901362,GO:0019438,GO:0044271,GO:0018130,GO:0044237,GO:0016070,GO:0034654,GO:2001141,GO:0051252,GO:0006355,GO:0019219,GO:0051171,GO:0006351,GO:0080090,GO:0032774,GO:0031323,GO:0003674,GO:0010468,GO:0019222,GO:1901360,GO:0009889,GO:0010556,GO:…	biological_process,organic substance biosynthetic process,biosynthetic process,cellular biosynthetic process,metabolic process,cellular process,regulation of cellular process,cellular macromolecule biosynthetic process,macromolecule biosynthetic process,regulation of biological process,organic substance metabolic process,gene expression,primary metabolic process,biological regulation,organic cycl…	--	--
TRIAE_CS42_U_TGACv1_643904_AA2135890.1	TRIAE_CS42_U_TGACv1_643904_AA2135890	-	TGACv1_scaffold_643904_U:34758-38205	0.873644	2.19432	-1.32866	5.00E-05	0.00050042	sp|Q5KS50|NPH3_ORYSJ Coleoptile phototropism protein 1 OS=Oryza sativa subsp. japonica GN=CPT1 PE=2 SV=1//0	GO:0008150,GO:1901576,GO:0009058,GO:0044249,GO:0008152,GO:0009987,GO:0050794,GO:0034645,GO:0009059,GO:0050789,GO:0071704,GO:0010467,GO:0044699,GO:0044238,GO:0065007,GO:1901362,GO:0019438,GO:0044271,GO:0044763,GO:0018130,GO:0044237,GO:0016070,GO:0034654,GO:2001141,GO:0051252,GO:0006355,GO:0019219,GO:0051171,GO:0006351,GO:0080090,GO:0032774,GO:0031323,GO:0003674,GO:0010468,GO:0019222,GO:0045892,GO:…	biological_process,organic substance biosynthetic process,biosynthetic process,cellular biosynthetic process,metabolic process,cellular process,regulation of cellular process,cellular macromolecule biosynthetic process,macromolecule biosynthetic process,regulation of biological process,organic substance metabolic process,gene expression,single-organism process,primary metabolic process,biological…	--	--
TRIAE_CS42_6DL_TGACv1_527585_AA1706020.1	TRIAE_CS42_6DL_TGACv1_527585_AA1706020	-	TGACv1_scaffold_527585_6DL:40375-41173	4.99578	2.03657	1.29457	0.00245	0.0143717	sp|Q9SS31|CML36_ARATH Probable calcium-binding protein CML36 OS=Arabidopsis thaliana GN=CML36 PE=2 SV=1//2.74996e-08	GO:0043169,GO:0046872,GO:0003674,GO:0005509,GO:0043167,GO:0005488	cation binding,metal ion binding,molecular_function,calcium ion binding,ion binding,binding	--	--
TRIAE_CS42_4BS_TGACv1_329189_AA1098730.1	TRIAE_CS42_4BS_TGACv1_329189_AA1098730	-	TGACv1_scaffold_329189_4BS:53385-60215	0.508126	1.38149	-1.44296	0.0096	0.0430409	sp|Q9LI74|CHUP1_ARATH Protein CHUP1, chloroplastic OS=Arabidopsis thaliana GN=CHUP1 PE=1 SV=1//1.22418e-72	GO:0008150,GO:0016020,GO:0005575,GO:0032991,GO:0044425,GO:0043234,GO:0008152,GO:0051234,GO:0006810,GO:0051179,GO:0016568,GO:0009987,GO:0071840,GO:0006811,GO:0015988,GO:0015991,GO:0016573,GO:0015672,GO:0006812,GO:0006325,GO:0016043,GO:0006473,GO:0006475,GO:0018393,GO:0018394,GO:0043543,GO:0033176,GO:0071704,GO:0005215,GO:0044699,GO:0044238,GO:0006996,GO:0006818,GO:0015992,GO:0016469,GO:0018205,GO:…	biological_process,membrane,cellular_component,macromolecular complex,membrane part,protein complex,metabolic process,establishment of localization,transport,localization,chromatin modification,cellular process,cellular component organization or biogenesis,ion transport,energy coupled proton transmembrane transport, against electrochemical gradient,ATP hydrolysis coupled proton transport,histone …	--	--
TRIAE_CS42_6DS_TGACv1_543641_AA1742470.1	TRIAE_CS42_6DS_TGACv1_543641_AA1742470	-	TGACv1_scaffold_543641_6DS:14022-18985	5.08906	2.63713	0.94843	0.00085	0.00596048	-	GO:0005575,GO:0019028,GO:0044423,GO:0019012	cellular_component,viral capsid,virion part,virion	--	--
TRIAE_CS42_6AL_TGACv1_472539_AA1523260.1	TRIAE_CS42_6AL_TGACv1_472539_AA1523260	-	TGACv1_scaffold_472539_6AL:24215-25319	17.8322	10.5801	0.753133	0.0002	0.00172443	-	--	--	--	--
TRIAE_CS42_6DL_TGACv1_527204_AA1700440.1	TRIAE_CS42_6DL_TGACv1_527204_AA1700440	-	TGACv1_scaffold_527204_6DL:29703-34352	24.5214	14.3918	0.768801	0.0003	0.00245037	sp|Q9M2J9|BET11_ARATH Bet1-like SNARE 1-1 OS=Arabidopsis thaliana GN=BET11 PE=1 SV=1//4.91655e-60	GO:0008150,GO:0008152,GO:0009987,GO:0006914,GO:0044237,GO:0009056,GO:0044248,GO:0003674,GO:0005488,GO:0005515	biological_process,metabolic process,cellular process,autophagy,cellular metabolic process,catabolic process,cellular catabolic process,molecular_function,binding,protein binding	bdi04130	SNARE interactions in vesicular transport
TRIAE_CS42_7DS_TGACv1_621705_AA2023820.1	TRIAE_CS42_7DS_TGACv1_621705_AA2023820	-	TGACv1_scaffold_621705_7DS:109006-124015	4.50163	2.11572	1.0893	5.00E-05	0.00050042	sp|A9KG87|DNAJ_COXBN Chaperone protein DnaJ OS=Coxiella burnetii (strain Dugway 5J108-111) GN=dnaJ PE=3 SV=1//2.78929e-74	GO:0003824,GO:0051082,GO:0016491,GO:0031072,GO:0005215,GO:0022857,GO:0022890,GO:0004129,GO:0016675,GO:0016676,GO:0015002,GO:0015077,GO:0015078,GO:0003674,GO:0022891,GO:0015075,GO:0008324,GO:0022892,GO:0005488,GO:0005515	catalytic activity,unfolded protein binding,oxidoreductase activity,heat shock protein binding,transporter activity,transmembrane transporter activity,inorganic cation transmembrane transporter activity,cytochrome-c oxidase activity,oxidoreductase activity, acting on a heme group of donors,oxidoreductase activity, acting on a heme group of donors, oxygen as acceptor,heme-copper terminal oxidase a…	--	--
TRIAE_CS42_3AS_TGACv1_210783_AA0678820.1	TRIAE_CS42_3AS_TGACv1_210783_AA0678820	-	TGACv1_scaffold_210783_3AS:17290-22331	1.18074	2.71868	-1.20322	5.00E-05	0.00050042	sp|Q6ZHZ1|SPSA4_ORYSJ Probable sucrose-phosphate synthase 4 OS=Oryza sativa subsp. japonica GN=SPS4 PE=2 SV=1//2.3034e-101	GO:0005975,GO:0008150,GO:0003824,GO:0016020,GO:0044262,GO:0044723,GO:0005575,GO:0035251,GO:0044425,GO:0046527,GO:0016757,GO:0008152,GO:0031224,GO:0008194,GO:0016021,GO:0016758,GO:0009987,GO:0009311,GO:0005984,GO:0071704,GO:0044238,GO:0044237,GO:0016740,GO:0016157,GO:0005985,GO:0003674	carbohydrate metabolic process,biological_process,catalytic activity,membrane,cellular carbohydrate metabolic process,single-organism carbohydrate metabolic process,cellular_component,UDP-glucosyltransferase activity,membrane part,glucosyltransferase activity,transferase activity, transferring glycosyl groups,metabolic process,intrinsic to membrane,UDP-glycosyltransferase activity,integral to mem…	bdi00500,bdi01100	Starch and sucrose metabolism,Metabolic pathways
TRIAE_CS42_6AL_TGACv1_471157_AA1503700.1	TRIAE_CS42_6AL_TGACv1_471157_AA1503700	-	TGACv1_scaffold_471157_6AL:93985-101100	0.931218	1.88746	-1.01926	5.00E-05	0.00050042	sp|Q9SUH5|QWRF8_ARATH QWRF motif-containing protein 8 OS=Arabidopsis thaliana GN=QWRF8 PE=2 SV=1//2.94259e-51	GO:0016020,GO:0005575	membrane,cellular_component	--	--
TRIAE_CS42_2DL_TGACv1_158514_AA0520580.2	TRIAE_CS42_2DL_TGACv1_158514_AA0520580	-	TGACv1_scaffold_158514_2DL:97365-102717	19.4412	9.37926	1.05157	0.0004	0.00313925	sp|Q98TX3|PDCD4_CHICK Programmed cell death protein 4 OS=Gallus gallus GN=PDCD4 PE=2 SV=1//4.41855e-12	GO:0008150,GO:0003824,GO:0016020,GO:0005575,GO:0044425,GO:0008152,GO:0031224,GO:0016021,GO:0009987,GO:0071704,GO:0044238,GO:0044237,GO:0016740,GO:0003674,GO:0043167,GO:0019538,GO:0043170,GO:0044267,GO:0044260,GO:0004674,GO:0035639,GO:0036094,GO:0005524,GO:0000166,GO:1901265,GO:0043168,GO:0016772,GO:0017076,GO:0032553,GO:0016773,GO:0001883,GO:0032549,GO:0032550,GO:0032555,GO:0001882,GO:0016301,GO:…	biological_process,catalytic activity,membrane,cellular_component,membrane part,metabolic process,intrinsic to membrane,integral to membrane,cellular process,organic substance metabolic process,primary metabolic process,cellular metabolic process,transferase activity,molecular_function,ion binding,protein metabolic process,macromolecule metabolic process,cellular protein metabolic process,cellula…	--	--
TRIAE_CS42_3DS_TGACv1_272797_AA0925380.1	TRIAE_CS42_3DS_TGACv1_272797_AA0925380	-	TGACv1_scaffold_272797_3DS:35215-37399	17.1219	9.81266	0.803129	5.00E-05	0.00050042	sp|Q8PSE5|HTPX2_METMA Protease HtpX homolog 2 OS=Methanosarcina mazei (strain ATCC BAA-159 / DSM 3647 / Goe1 / Go1 / JCM 11833 / OCM 88) GN=htpX2 PE=3 SV=1//7.84514e-13	GO:0008150,GO:0003824,GO:0008152,GO:0016787,GO:0071704,GO:0044238,GO:0003674,GO:0008233,GO:0006508,GO:0004222,GO:0004175,GO:0008237,GO:0070011,GO:0019538,GO:0043170	biological_process,catalytic activity,metabolic process,hydrolase activity,organic substance metabolic process,primary metabolic process,molecular_function,peptidase activity,proteolysis,metalloendopeptidase activity,endopeptidase activity,metallopeptidase activity,peptidase activity, acting on L-amino acid peptides,protein metabolic process,macromolecule metabolic process	--	--
TRIAE_CS42_4AL_TGACv1_289833_AA0977490.1	TRIAE_CS42_4AL_TGACv1_289833_AA0977490	-	TGACv1_scaffold_289833_4AL:26202-35294	1.54259	4.24925	-1.46186	0.0018	0.0111395	sp|F4IBD7|CSCLA_ARATH CSC1-like protein RXW8 OS=Arabidopsis thaliana GN=RXW8 PE=2 SV=1//0	GO:0008150,GO:0003824,GO:0016020,GO:0005575,GO:0003924,GO:0016787,GO:0050896,GO:0005525,GO:0032561,GO:0019001,GO:0016817,GO:0016818,GO:0016462,GO:0017111,GO:0003674,GO:0005576,GO:0006950,GO:0044421,GO:0005615,GO:0043167,GO:0035639,GO:0036094,GO:0000166,GO:1901265,GO:0043168,GO:0017076,GO:0032553,GO:0001883,GO:0032549,GO:0032550,GO:0032555,GO:0001882,GO:1901363,GO:0097159,GO:0005488	biological_process,catalytic activity,membrane,cellular_component,GTPase activity,hydrolase activity,response to stimulus,GTP binding,guanyl ribonucleotide binding,guanyl nucleotide binding,hydrolase activity, acting on acid anhydrides,hydrolase activity, acting on acid anhydrides, in phosphorus-containing anhydrides,pyrophosphatase activity,nucleoside-triphosphatase activity,molecular_function,e…	--	--
TRIAE_CS42_2AL_TGACv1_093114_AA0272250.1	TRIAE_CS42_2AL_TGACv1_093114_AA0272250	-	TGACv1_scaffold_093114_2AL:44695-45864	41.1323	25.0295	0.716643	0.0002	0.00172443	-	GO:0045735,GO:0003674	nutrient reservoir activity,molecular_function	--	--
TRIAE_CS42_4DL_TGACv1_343096_AA1129530.1	TRIAE_CS42_4DL_TGACv1_343096_AA1129530	-	TGACv1_scaffold_343096_4DL:39005-41230	3.47198	5.36145	-0.626864	0.0088	0.0401467	sp|Q8GUH2|Y1015_ARATH Uncharacterized protein At1g01500 OS=Arabidopsis thaliana GN=At1g01500 PE=2 SV=1//7.755e-37	--	--	--	--
TRIAE_CS42_5AL_TGACv1_378615_AA1254070.2	TRIAE_CS42_5AL_TGACv1_378615_AA1254070	-	TGACv1_scaffold_378615_5AL:8364-11555	2.50725	1.08204	1.21235	0.00175	0.0108776	sp|Q9FM19|HIR1_ARATH Hypersensitive-induced response protein 1 OS=Arabidopsis thaliana GN=HIR1 PE=1 SV=1//1.96919e-177	--	--	--	--
TRIAE_CS42_3DL_TGACv1_251055_AA0876810.1	TRIAE_CS42_3DL_TGACv1_251055_AA0876810	-	TGACv1_scaffold_251055_3DL:31257-33994	2.96373	5.53122	-0.900187	5.00E-05	0.00050042	-	--	--	--	--
TRIAE_CS42_4DL_TGACv1_343749_AA1139150.3	TRIAE_CS42_4DL_TGACv1_343749_AA1139150	-	TGACv1_scaffold_343749_4DL:46373-51226	22.9733	15.0537	0.609847	0.0044	0.0230464	sp|Q9FYC2|PAO_ARATH Pheophorbide a oxygenase, chloroplastic OS=Arabidopsis thaliana GN=PAO PE=1 SV=1//0	GO:0008150,GO:0003824,GO:0044710,GO:0016491,GO:0008152,GO:0051234,GO:0006810,GO:0051179,GO:0055114,GO:0016701,GO:0016703,GO:0071702,GO:0005215,GO:0051536,GO:0051540,GO:0044699,GO:0051537,GO:0010277,GO:0044765,GO:0051184,GO:0071705,GO:0003674,GO:0004497,GO:0015232,GO:0051181,GO:0015886,GO:1901678,GO:0005488	biological_process,catalytic activity,single-organism metabolic process,oxidoreductase activity,metabolic process,establishment of localization,transport,localization,oxidation-reduction process,oxidoreductase activity, acting on single donors with incorporation of molecular oxygen,oxidoreductase activity, acting on single donors with incorporation of molecular oxygen, incorporation of one atom o…	bdi01110,bdi00860	Biosynthesis of secondary metabolites,Porphyrin and chlorophyll metabolism
TRIAE_CS42_3DL_TGACv1_249276_AA0843870.1	TRIAE_CS42_3DL_TGACv1_249276_AA0843870	-	TGACv1_scaffold_249276_3DL:98076-99035	2.41944	0.288871	3.06618	0.0008	0.00566461	sp|Q06398|GSTU6_ORYSJ Probable glutathione S-transferase GSTU6 OS=Oryza sativa subsp. japonica GN=GSTU6 PE=2 SV=2//1.00519e-64	GO:0003674,GO:0005488,GO:0005515	molecular_function,binding,protein binding	bdi00480	Glutathione metabolism
TRIAE_CS42_2BL_TGACv1_133759_AA0443140.1	TRIAE_CS42_2BL_TGACv1_133759_AA0443140	-	TGACv1_scaffold_133759_2BL:9275-12198	27.9788	13.4156	1.06043	0.0016	0.0100978	sp|Q94F47|UBC28_ARATH Ubiquitin-conjugating enzyme E2 28 OS=Arabidopsis thaliana GN=UBC28 PE=2 SV=1//1.69377e-78	GO:0008150,GO:0008152,GO:0051234,GO:0006810,GO:0051179,GO:0009987,GO:0045184,GO:0015031,GO:0008104,GO:0033036,GO:0071704,GO:0071702,GO:0044238,GO:0044237,GO:0003674,GO:0019538,GO:0043170,GO:0044267,GO:0044260,GO:0006464,GO:0036211,GO:0043412,GO:0005488,GO:0005515	biological_process,metabolic process,establishment of localization,transport,localization,cellular process,establishment of protein localization,protein transport,protein localization,macromolecule localization,organic substance metabolic process,organic substance transport,primary metabolic process,cellular metabolic process,molecular_function,protein metabolic process,macromolecule metabolic pr…	bdi04120	Ubiquitin mediated proteolysis
TRIAE_CS42_U_TGACv1_640710_AA2070450.1	TRIAE_CS42_U_TGACv1_640710_AA2070450	-	TGACv1_scaffold_640710_U:359058-365085	2.95756	6.18754	-1.06496	5.00E-05	0.00050042	sp|Q9LUG9|MD33A_ARATH Mediator of RNA polymerase II transcription subunit 33A OS=Arabidopsis thaliana GN=MED33A PE=1 SV=1//0	GO:0003674,GO:0005488,GO:0005515	molecular_function,binding,protein binding	--	--
TRIAE_CS42_4DS_TGACv1_361201_AA1163500.1	TRIAE_CS42_4DS_TGACv1_361201_AA1163500	-	TGACv1_scaffold_361201_4DS:29305-33030	30.0733	19.9178	0.594422	0.004	0.0213536	sp|P83941|ELOC_RAT Transcription elongation factor B polypeptide 1 OS=Rattus norvegicus GN=Tceb1 PE=1 SV=1//5.4475e-25	GO:0008150,GO:0008152,GO:0009987,GO:0071704,GO:0044238,GO:0044237,GO:0009056,GO:0044248,GO:1901575,GO:0006508,GO:0009057,GO:0006511,GO:0044265,GO:0019538,GO:0019941,GO:0043632,GO:0030163,GO:0043170,GO:0044267,GO:0044257,GO:0051603,GO:0044260	biological_process,metabolic process,cellular process,organic substance metabolic process,primary metabolic process,cellular metabolic process,catabolic process,cellular catabolic process,organic substance catabolic process,proteolysis,macromolecule catabolic process,ubiquitin-dependent protein catabolic process,cellular macromolecule catabolic process,protein metabolic process,modification-depen…	bdi04120	Ubiquitin mediated proteolysis
TRIAE_CS42_6DS_TGACv1_542857_AA1731700.1	TRIAE_CS42_6DS_TGACv1_542857_AA1731700	-	TGACv1_scaffold_542857_6DS:54572-64815	14.168	6.84822	1.04883	5.00E-05	0.00050042	sp|Q6K6N7|P2C14_ORYSJ Probable protein phosphatase 2C 14 OS=Oryza sativa subsp. japonica GN=Os02g0471500 PE=2 SV=1//0	GO:0008150,GO:0003824,GO:0005575,GO:0050896,GO:0065007,GO:0065008,GO:0005102,GO:0033057,GO:0045297,GO:0045924,GO:0046008,GO:0060180,GO:0048609,GO:0007617,GO:0019098,GO:0007618,GO:0007610,GO:0032504,GO:0051705,GO:0005179,GO:0003674,GO:0005576,GO:0051704,GO:0032501,GO:0000003,GO:0022414,GO:0044703,GO:0044706,GO:0005488,GO:0005515	biological_process,catalytic activity,cellular_component,response to stimulus,biological regulation,regulation of biological quality,receptor binding,multicellular organismal reproductive behavior,post-mating behavior,regulation of female receptivity,regulation of female receptivity, post-mating,female mating behavior,multicellular organismal reproductive process,mating behavior,reproductive beha…	--	--
TRIAE_CS42_5DL_TGACv1_433096_AA1401750.1	TRIAE_CS42_5DL_TGACv1_433096_AA1401750	-	TGACv1_scaffold_433096_5DL:10406-13805	9.4237	16.5173	-0.809616	5.00E-05	0.00050042	sp|Q9SRL3|TBL32_ARATH Protein trichome birefringence-like 32 OS=Arabidopsis thaliana GN=TBL32 PE=2 SV=1//4.91854e-10	--	--	--	--
TRIAE_CS42_U_TGACv1_640801_AA2074730.1	TRIAE_CS42_U_TGACv1_640801_AA2074730	-	TGACv1_scaffold_640801_U:115095-120544	8.28139	18.8115	-1.18367	5.00E-05	0.00050042	sp|Q9SV13|SUT31_ARATH Sulfate transporter 3.1 OS=Arabidopsis thaliana GN=SULTR3;1 PE=2 SV=1//8.19636e-56	GO:0008150,GO:0016020,GO:0005575,GO:0044425,GO:0051234,GO:0006810,GO:0031224,GO:0051179,GO:0016021,GO:0006811,GO:0005215,GO:0044699,GO:0006820,GO:0022857,GO:0044765,GO:0015698,GO:0008509,GO:0015103,GO:0072348,GO:0003674,GO:0022891,GO:0015075,GO:0022892,GO:0008272,GO:0015116,GO:1901682	biological_process,membrane,cellular_component,membrane part,establishment of localization,transport,intrinsic to membrane,localization,integral to membrane,ion transport,transporter activity,single-organism process,anion transport,transmembrane transporter activity,single-organism transport,inorganic anion transport,anion transmembrane transporter activity,inorganic anion transmembrane transport…	--	--
TRIAE_CS42_6AS_TGACv1_487628_AA1571880.1	TRIAE_CS42_6AS_TGACv1_487628_AA1571880	-	TGACv1_scaffold_487628_6AS:1236-3095	6.95067	3.81466	0.865598	0.0003	0.00245037	sp|Q69T31|CINV1_ORYSJ Cytosolic invertase 1 OS=Oryza sativa subsp. japonica GN=CINV1 PE=1 SV=1//6.38856e-123	GO:0003824,GO:0004553,GO:0016798,GO:0016787,GO:0033926,GO:0003674	catalytic activity,hydrolase activity, hydrolyzing O-glycosyl compounds,hydrolase activity, acting on glycosyl bonds,hydrolase activity,glycopeptide alpha-N-acetylgalactosaminidase activity,molecular_function	--	--
TRIAE_CS42_1DL_TGACv1_062801_AA0220160.4	TRIAE_CS42_1DL_TGACv1_062801_AA0220160	-	TGACv1_scaffold_062801_1DL:28106-31585	22.4183	0.881625	4.66837	5.00E-05	0.00050042	sp|Q5W6R4|DRE2B_ORYSJ Dehydration-responsive element-binding protein 2B OS=Oryza sativa subsp. japonica GN=DREB2B PE=2 SV=2//3.2762e-66	GO:0008150,GO:1901576,GO:0009058,GO:0044249,GO:0008152,GO:0009987,GO:0050794,GO:0034645,GO:0009059,GO:0050789,GO:0071704,GO:0010467,GO:0044238,GO:0065007,GO:1901362,GO:0019438,GO:0044271,GO:0051341,GO:0051354,GO:1900757,GO:1900758,GO:0018130,GO:0044237,GO:0016070,GO:0034654,GO:0043086,GO:0044092,GO:2001141,GO:0051252,GO:0006355,GO:0019219,GO:0051171,GO:0006351,GO:0080090,GO:0032774,GO:0031323,GO:…	biological_process,organic substance biosynthetic process,biosynthetic process,cellular biosynthetic process,metabolic process,cellular process,regulation of cellular process,cellular macromolecule biosynthetic process,macromolecule biosynthetic process,regulation of biological process,organic substance metabolic process,gene expression,primary metabolic process,biological regulation,organic cycl…	--	--
TRIAE_CS42_1DL_TGACv1_062801_AA0220160.3	TRIAE_CS42_1DL_TGACv1_062801_AA0220160	-	TGACv1_scaffold_062801_1DL:28106-31585	11.3944	1.24631	3.19259	5.00E-05	0.00050042	sp|Q5W6R4|DRE2B_ORYSJ Dehydration-responsive element-binding protein 2B OS=Oryza sativa subsp. japonica GN=DREB2B PE=2 SV=2//3.2762e-66	GO:0008150,GO:1901576,GO:0009058,GO:0044249,GO:0008152,GO:0009987,GO:0050794,GO:0034645,GO:0009059,GO:0050789,GO:0071704,GO:0010467,GO:0044238,GO:0065007,GO:1901362,GO:0019438,GO:0044271,GO:0051341,GO:0051354,GO:1900757,GO:1900758,GO:0018130,GO:0044237,GO:0016070,GO:0034654,GO:0043086,GO:0044092,GO:2001141,GO:0051252,GO:0006355,GO:0019219,GO:0051171,GO:0006351,GO:0080090,GO:0032774,GO:0031323,GO:…	biological_process,organic substance biosynthetic process,biosynthetic process,cellular biosynthetic process,metabolic process,cellular process,regulation of cellular process,cellular macromolecule biosynthetic process,macromolecule biosynthetic process,regulation of biological process,organic substance metabolic process,gene expression,primary metabolic process,biological regulation,organic cycl…	--	--
TRIAE_CS42_1DL_TGACv1_062801_AA0220160.2	TRIAE_CS42_1DL_TGACv1_062801_AA0220160	-	TGACv1_scaffold_062801_1DL:28106-31585	7.20812	0.791982	3.18608	0.0001	0.000937052	sp|Q5W6R4|DRE2B_ORYSJ Dehydration-responsive element-binding protein 2B OS=Oryza sativa subsp. japonica GN=DREB2B PE=2 SV=2//3.2762e-66	GO:0008150,GO:1901576,GO:0009058,GO:0044249,GO:0008152,GO:0009987,GO:0050794,GO:0034645,GO:0009059,GO:0050789,GO:0071704,GO:0010467,GO:0044238,GO:0065007,GO:1901362,GO:0019438,GO:0044271,GO:0051341,GO:0051354,GO:1900757,GO:1900758,GO:0018130,GO:0044237,GO:0016070,GO:0034654,GO:0043086,GO:0044092,GO:2001141,GO:0051252,GO:0006355,GO:0019219,GO:0051171,GO:0006351,GO:0080090,GO:0032774,GO:0031323,GO:…	biological_process,organic substance biosynthetic process,biosynthetic process,cellular biosynthetic process,metabolic process,cellular process,regulation of cellular process,cellular macromolecule biosynthetic process,macromolecule biosynthetic process,regulation of biological process,organic substance metabolic process,gene expression,primary metabolic process,biological regulation,organic cycl…	--	--
TRIAE_CS42_2AL_TGACv1_093224_AA0275420.1	TRIAE_CS42_2AL_TGACv1_093224_AA0275420	-	TGACv1_scaffold_093224_2AL:130005-136446	15.902	9.63362	0.723059	0.0027	0.0155054	-	--	--	--	--
TRIAE_CS42_U_TGACv1_644020_AA2136550.1	TRIAE_CS42_U_TGACv1_644020_AA2136550	-	TGACv1_scaffold_644020_U:5787-10785	1.93737	2.97687	-0.619697	0.01115	0.0484128	sp|Q9FNL7|PTR3_ARATH Protein NRT1/ PTR FAMILY 5.2 OS=Arabidopsis thaliana GN=NPF5.2 PE=2 SV=1//0	GO:0008150,GO:0016020,GO:0005575,GO:0051234,GO:0006810,GO:0051179,GO:0005215,GO:0003674	biological_process,membrane,cellular_component,establishment of localization,transport,localization,transporter activity,molecular_function	--	--
TRIAE_CS42_5BL_TGACv1_404320_AA1295370.1	TRIAE_CS42_5BL_TGACv1_404320_AA1295370	-	TGACv1_scaffold_404320_5BL:34745-41330	30.2705	16.4172	0.882702	5.00E-05	0.00050042	sp|Q2MHE4|HT1_ARATH Serine/threonine-protein kinase HT1 OS=Arabidopsis thaliana GN=HT1 PE=1 SV=1//7.51411e-51	GO:0008150,GO:0003824,GO:0008152,GO:0009987,GO:0071704,GO:0044238,GO:0044237,GO:0031406,GO:0016740,GO:0016597,GO:0003674,GO:0043167,GO:0019538,GO:0043170,GO:0044267,GO:0044260,GO:0035639,GO:0036094,GO:0005524,GO:0000166,GO:1901265,GO:0043168,GO:0016772,GO:0017076,GO:0032553,GO:0016773,GO:0001883,GO:0032549,GO:0032550,GO:0032555,GO:0001882,GO:0016301,GO:0006464,GO:0036211,GO:1901363,GO:0097159,GO:…	biological_process,catalytic activity,metabolic process,cellular process,organic substance metabolic process,primary metabolic process,cellular metabolic process,carboxylic acid binding,transferase activity,amino acid binding,molecular_function,ion binding,protein metabolic process,macromolecule metabolic process,cellular protein metabolic process,cellular macromolecule metabolic process,purine r…	--	--
TRIAE_CS42_3AL_TGACv1_194629_AA0637040.1	TRIAE_CS42_3AL_TGACv1_194629_AA0637040	-	TGACv1_scaffold_194629_3AL:87584-90124	9.69015	15.2581	-0.654985	0.0015	0.009569	sp|B1XL18|TIG_SYNP2 Trigger factor OS=Synechococcus sp. (strain ATCC 27264 / PCC 7002 / PR-6) GN=tig PE=3 SV=1//1.54735e-06	GO:0008150,GO:0006457,GO:0008152,GO:0051234,GO:0006810,GO:0051179,GO:0009987,GO:0045184,GO:0015031,GO:0008104,GO:0033036,GO:0071704,GO:0071702,GO:0044238,GO:0044237,GO:0019538,GO:0043170,GO:0044267,GO:0044260	biological_process,protein folding,metabolic process,establishment of localization,transport,localization,cellular process,establishment of protein localization,protein transport,protein localization,macromolecule localization,organic substance metabolic process,organic substance transport,primary metabolic process,cellular metabolic process,protein metabolic process,macromolecule metabolic proce…	--	--
TRIAE_CS42_7AS_TGACv1_570165_AA1831500.1	TRIAE_CS42_7AS_TGACv1_570165_AA1831500	-	TGACv1_scaffold_570165_7AS:54199-57348	8.25547	5.31991	0.633949	0.0018	0.0111395	sp|Q9ASU1|DGAT2_ARATH Diacylglycerol O-acyltransferase 2 OS=Arabidopsis thaliana GN=DGAT2 PE=2 SV=1//1.20013e-117	GO:0008150,GO:0003824,GO:0008152,GO:0016746,GO:0016747,GO:0009987,GO:0016740,GO:0003674,GO:0044419,GO:0044403,GO:0044764,GO:0019079,GO:0016032,GO:0051704,GO:0019058	biological_process,catalytic activity,metabolic process,transferase activity, transferring acyl groups,transferase activity, transferring acyl groups other than amino-acyl groups,cellular process,transferase activity,molecular_function,interspecies interaction between organisms,symbiosis, encompassing mutualism through parasitism,multi-organism cellular process,viral genome replication,viral proc…	--	--
TRIAE_CS42_7DS_TGACv1_622188_AA2034860.2	TRIAE_CS42_7DS_TGACv1_622188_AA2034860	-	TGACv1_scaffold_622188_7DS:47390-51765	0.724773	2.64455	-1.86742	5.00E-05	0.00050042	sp|Q7EXZ4|BGL28_ORYSJ Beta-glucosidase 28 OS=Oryza sativa subsp. japonica GN=BGLU28 PE=2 SV=1//0	GO:0005975,GO:0008150,GO:0003824,GO:0016020,GO:0005575,GO:0004553,GO:0016798,GO:0008152,GO:0051234,GO:0006810,GO:0051179,GO:0016787,GO:0071704,GO:0044238,GO:0003674	carbohydrate metabolic process,biological_process,catalytic activity,membrane,cellular_component,hydrolase activity, hydrolyzing O-glycosyl compounds,hydrolase activity, acting on glycosyl bonds,metabolic process,establishment of localization,transport,localization,hydrolase activity,organic substance metabolic process,primary metabolic process,molecular_function	bdi00500,bdi00460,bdi01110,bdi00940,bdi01100	Starch and sucrose metabolism,Cyanoamino acid metabolism,Biosynthesis of secondary metabolites,Phenylpropanoid biosynthesis,Metabolic pathways
TRIAE_CS42_7AL_TGACv1_557789_AA1786160.3	TRIAE_CS42_7AL_TGACv1_557789_AA1786160	-	TGACv1_scaffold_557789_7AL:37805-43245	5.86256	3.49392	0.746685	0.0045	0.0234726	sp|Q9FPW6|POB1_ARATH BTB/POZ domain-containing protein POB1 OS=Arabidopsis thaliana GN=POB1 PE=2 SV=2//0	GO:0008150,GO:0016020,GO:0005575,GO:0051234,GO:0006810,GO:0051179,GO:0009987,GO:0045184,GO:0015031,GO:0008104,GO:0033036,GO:0071702,GO:0044699,GO:0046907,GO:0006886,GO:0034613,GO:0070727,GO:0051649,GO:0051641,GO:0044763,GO:0044765,GO:0003674,GO:0006605,GO:0005488,GO:0005515	biological_process,membrane,cellular_component,establishment of localization,transport,localization,cellular process,establishment of protein localization,protein transport,protein localization,macromolecule localization,organic substance transport,single-organism process,intracellular transport,intracellular protein transport,cellular protein localization,cellular macromolecule localization,esta…	--	--
TRIAE_CS42_4AL_TGACv1_288563_AA0952150.1	TRIAE_CS42_4AL_TGACv1_288563_AA0952150	-	TGACv1_scaffold_288563_4AL:140745-150964	2.32215	7.64002	-1.71812	0.00105	0.0071125	sp|Q9LY03|IRK_ARATH Probable LRR receptor-like serine/threonine-protein kinase IRK OS=Arabidopsis thaliana GN=IRK PE=1 SV=1//6.90424e-07	GO:0003674,GO:0005488,GO:0005515	molecular_function,binding,protein binding	--	--
TRIAE_CS42_4AL_TGACv1_288563_AA0952150.2	TRIAE_CS42_4AL_TGACv1_288563_AA0952150	-	TGACv1_scaffold_288563_4AL:140745-150964	7.67456	26.4465	-1.78492	5.00E-05	0.00050042	sp|Q9LY03|IRK_ARATH Probable LRR receptor-like serine/threonine-protein kinase IRK OS=Arabidopsis thaliana GN=IRK PE=1 SV=1//6.90424e-07	GO:0003674,GO:0005488,GO:0005515	molecular_function,binding,protein binding	--	--
TRIAE_CS42_4AS_TGACv1_307830_AA1023750.1	TRIAE_CS42_4AS_TGACv1_307830_AA1023750	-	TGACv1_scaffold_307830_4AS:45707-47728	7.08395	11.5581	-0.706277	0.0008	0.00566461	sp|Q7XYS3|C74A2_ORYSJ Allene oxide synthase 2 OS=Oryza sativa subsp. japonica GN=CYP74A2 PE=2 SV=2//0	GO:0008150,GO:0003824,GO:0044710,GO:0016491,GO:0008152,GO:0051179,GO:0055114,GO:0009987,GO:0050794,GO:0006928,GO:0050789,GO:0044699,GO:0065007,GO:0044763,GO:1901991,GO:0043169,GO:0040011,GO:0046872,GO:0000086,GO:0010389,GO:0010972,GO:0030336,GO:0045930,GO:0007346,GO:0044772,GO:1901990,GO:0000278,GO:0046906,GO:1901988,GO:0046914,GO:0048870,GO:0051674,GO:0010948,GO:0020037,GO:0003674,GO:0044770,GO:…	biological_process,catalytic activity,single-organism metabolic process,oxidoreductase activity,metabolic process,localization,oxidation-reduction process,cellular process,regulation of cellular process,cellular component movement,regulation of biological process,single-organism process,biological regulation,single-organism cellular process,negative regulation of mitotic cell cycle phase transiti…	bdi00592,bdi01100	alpha-Linolenic acid metabolism,Metabolic pathways
TRIAE_CS42_1BL_TGACv1_031448_AA0114300.1	TRIAE_CS42_1BL_TGACv1_031448_AA0114300	-	TGACv1_scaffold_031448_1BL:18855-24590	5.22721	2.7302	0.937035	5.00E-05	0.00050042	sp|Q9LMI0|TPS7_ARATH Probable alpha,alpha-trehalose-phosphate synthase [UDP-forming] 7 OS=Arabidopsis thaliana GN=TPS7 PE=1 SV=1//0	GO:0005975,GO:0008150,GO:0003824,GO:0044262,GO:0044723,GO:0016051,GO:0034637,GO:1901576,GO:0009058,GO:0044249,GO:0008152,GO:0005992,GO:0046351,GO:0009987,GO:0009312,GO:0005991,GO:0009311,GO:0005984,GO:0071704,GO:0044238,GO:0044237,GO:0003674	carbohydrate metabolic process,biological_process,catalytic activity,cellular carbohydrate metabolic process,single-organism carbohydrate metabolic process,carbohydrate biosynthetic process,cellular carbohydrate biosynthetic process,organic substance biosynthetic process,biosynthetic process,cellular biosynthetic process,metabolic process,trehalose biosynthetic process,disaccharide biosynthetic p…	bdi00500,bdi01100	Starch and sucrose metabolism,Metabolic pathways
TRIAE_CS42_3B_TGACv1_221197_AA0733550.1	TRIAE_CS42_3B_TGACv1_221197_AA0733550	-	TGACv1_scaffold_221197_3B:8005-11953	13.9113	9.58347	0.537638	0.00725	0.0344072	sp|Q9QZS2|RNF4_MOUSE E3 ubiquitin-protein ligase RNF4 OS=Mus musculus GN=Rnf4 PE=1 SV=1//4.21674e-09	GO:0003824,GO:0005575,GO:0032991,GO:0043234,GO:0016874,GO:0016881,GO:0004842,GO:0019787,GO:0000151,GO:0016879,GO:0000152,GO:0005680,GO:0031461,GO:0005623,GO:0044464,GO:0005622,GO:0044424,GO:0044446,GO:0044422,GO:0043229,GO:0043226,GO:0044428,GO:0043169,GO:0046872,GO:0043231,GO:0043227,GO:0005634,GO:0046914,GO:0003674,GO:0008270,GO:0043167,GO:0005488,GO:0005515	catalytic activity,cellular_component,macromolecular complex,protein complex,ligase activity,acid-amino acid ligase activity,ubiquitin-protein ligase activity,small conjugating protein ligase activity,ubiquitin ligase complex,ligase activity, forming carbon-nitrogen bonds,nuclear ubiquitin ligase complex,anaphase-promoting complex,cullin-RING ubiquitin ligase complex,cell,cell part,intracellular,…	--	--
TRIAE_CS42_5DL_TGACv1_432912_AA1393930.1	TRIAE_CS42_5DL_TGACv1_432912_AA1393930	-	TGACv1_scaffold_432912_5DL:122993-126424	1.58704	0.824838	0.944153	0.01045	0.046011	sp|Q9SJZ2|PER17_ARATH Peroxidase 17 OS=Arabidopsis thaliana GN=PER17 PE=2 SV=1//1.08278e-153	GO:0008150,GO:0003824,GO:0044710,GO:0016491,GO:0008152,GO:0051234,GO:0006810,GO:0051179,GO:0055114,GO:0009987,GO:0016209,GO:0050896,GO:0004601,GO:0016684,GO:0044699,GO:0044763,GO:0006979,GO:0044765,GO:0046906,GO:0020037,GO:0055085,GO:0003674,GO:0006950,GO:1901363,GO:0097159,GO:0005488	biological_process,catalytic activity,single-organism metabolic process,oxidoreductase activity,metabolic process,establishment of localization,transport,localization,oxidation-reduction process,cellular process,antioxidant activity,response to stimulus,peroxidase activity,oxidoreductase activity, acting on peroxide as acceptor,single-organism process,single-organism cellular process,response to …	bdi01110,bdi00940,bdi00360,bdi01100	Biosynthesis of secondary metabolites,Phenylpropanoid biosynthesis,Phenylalanine metabolism,Metabolic pathways
TRIAE_CS42_1AL_TGACv1_000246_AA0007210.1	TRIAE_CS42_1AL_TGACv1_000246_AA0007210	-	TGACv1_scaffold_000246_1AL:26385-28716	0.392662	1.008	-1.36013	0.00395	0.0211324	sp|Q949Z1|PGLR4_ARATH Polygalacturonase At1g48100 OS=Arabidopsis thaliana GN=At1g48100 PE=2 SV=1//1.54028e-153	GO:0005975,GO:0008150,GO:0003824,GO:0016020,GO:0005575,GO:0044425,GO:1901576,GO:0009058,GO:0044710,GO:0044249,GO:0004553,GO:0016798,GO:0008152,GO:0031224,GO:0016021,GO:0005623,GO:0044464,GO:0016787,GO:0005622,GO:0044424,GO:0005737,GO:0016746,GO:0044446,GO:0044422,GO:0009987,GO:0044444,GO:0008610,GO:0043229,GO:0043226,GO:0034645,GO:0009059,GO:0071704,GO:0044238,GO:0044255,GO:0006629,GO:1901135,GO:…	carbohydrate metabolic process,biological_process,catalytic activity,membrane,cellular_component,membrane part,organic substance biosynthetic process,biosynthetic process,single-organism metabolic process,cellular biosynthetic process,hydrolase activity, hydrolyzing O-glycosyl compounds,hydrolase activity, acting on glycosyl bonds,metabolic process,intrinsic to membrane,integral to membrane,cell,…	--	--
TRIAE_CS42_6DL_TGACv1_527822_AA1708950.1	TRIAE_CS42_6DL_TGACv1_527822_AA1708950	-	TGACv1_scaffold_527822_6DL:37635-49070	4.51338	6.88723	-0.609716	0.00585	0.0289829	sp|Q55874|Y103_SYNY3 Uncharacterized protein sll0103 OS=Synechocystis sp. (strain PCC 6803 / Kazusa) GN=sll0103 PE=3 SV=1//1.60686e-10	GO:0003824,GO:0005575,GO:0032991,GO:0043234,GO:0016874,GO:0016881,GO:0004842,GO:0019787,GO:0000151,GO:0016879,GO:0000152,GO:0005680,GO:0031461,GO:0005623,GO:0044464,GO:0005622,GO:0044424,GO:0044446,GO:0044422,GO:0043229,GO:0043226,GO:0044428,GO:0043169,GO:0046872,GO:0043231,GO:0043227,GO:0005634,GO:0046914,GO:0003674,GO:0008270,GO:0043167,GO:0005488,GO:0005515	catalytic activity,cellular_component,macromolecular complex,protein complex,ligase activity,acid-amino acid ligase activity,ubiquitin-protein ligase activity,small conjugating protein ligase activity,ubiquitin ligase complex,ligase activity, forming carbon-nitrogen bonds,nuclear ubiquitin ligase complex,anaphase-promoting complex,cullin-RING ubiquitin ligase complex,cell,cell part,intracellular,…	--	--
TRIAE_CS42_1AL_TGACv1_000238_AA0006990.2	TRIAE_CS42_1AL_TGACv1_000238_AA0006990	-	TGACv1_scaffold_000238_1AL:144771-149860	1.52596	5.18707	-1.76521	0.00075	0.00536216	sp|Q93YV7|PMT3_ARATH Probable methyltransferase PMT3 OS=Arabidopsis thaliana GN=At4g14360 PE=2 SV=1//5.00402e-29	GO:0008150,GO:0003824,GO:0008152,GO:0008168,GO:0016741,GO:0016740,GO:0003674	biological_process,catalytic activity,metabolic process,methyltransferase activity,transferase activity, transferring one-carbon groups,transferase activity,molecular_function	--	--
TRIAE_CS42_1AL_TGACv1_004284_AA0053060.1	TRIAE_CS42_1AL_TGACv1_004284_AA0053060	-	TGACv1_scaffold_004284_1AL:10005-13814	12.4708	5.69624	1.13047	5.00E-05	0.00050042	sp|Q0IWL9|GRS11_ORYSJ Monothiol glutaredoxin-S11 OS=Oryza sativa subsp. japonica GN=GRXS11 PE=2 SV=2//0	GO:0008150,GO:0003824,GO:0009055,GO:0016491,GO:0045454,GO:0016787,GO:0019725,GO:0009987,GO:0015035,GO:0015036,GO:0050794,GO:0050789,GO:0044699,GO:0016667,GO:0065007,GO:0016817,GO:0016818,GO:0065008,GO:0042592,GO:0044763,GO:0016462,GO:0016740,GO:0003968,GO:0017111,GO:0034062,GO:0003674,GO:0004197,GO:0016779,GO:0008233,GO:0004175,GO:0070011,GO:0008234,GO:0016772	biological_process,catalytic activity,electron carrier activity,oxidoreductase activity,cell redox homeostasis,hydrolase activity,cellular homeostasis,cellular process,protein disulfide oxidoreductase activity,disulfide oxidoreductase activity,regulation of cellular process,regulation of biological process,single-organism process,oxidoreductase activity, acting on a sulfur group of donors,biologi…	--	--
TRIAE_CS42_7AL_TGACv1_555981_AA1751660.1	TRIAE_CS42_7AL_TGACv1_555981_AA1751660	-	TGACv1_scaffold_555981_7AL:13585-17045	3.20395	6.43974	-1.00715	5.00E-05	0.00050042	sp|Q8LB72|PHR2_ARATH Blue-light photoreceptor PHR2 OS=Arabidopsis thaliana GN=PHR2 PE=2 SV=2//5.33723e-128	GO:0005575,GO:0005198,GO:0019028,GO:0044423,GO:0019012,GO:0003674	cellular_component,structural molecule activity,viral capsid,virion part,virion,molecular_function	--	--
TRIAE_CS42_3AS_TGACv1_213976_AA0708230.1	TRIAE_CS42_3AS_TGACv1_213976_AA0708230	-	TGACv1_scaffold_213976_3AS:2390-4689	4.39283	6.29235	-0.51845	0.01085	0.0473701	sp|Q9LNI1|U72B3_ARATH UDP-glycosyltransferase 72B3 OS=Arabidopsis thaliana GN=UGT72B3 PE=2 SV=1//1.89854e-114	GO:0008150,GO:0003824,GO:0016020,GO:0005575,GO:0044425,GO:0016757,GO:0008152,GO:0051234,GO:0006810,GO:0031224,GO:0051179,GO:0016021,GO:0016787,GO:0016758,GO:0016820,GO:0005215,GO:0016817,GO:0016818,GO:0015399,GO:0015405,GO:0022804,GO:0022857,GO:0042626,GO:0043492,GO:0042623,GO:0016462,GO:0016740,GO:0017111,GO:0003674,GO:0016887,GO:0043167,GO:0035639,GO:0036094,GO:0005524,GO:0000166,GO:1901265,GO:…	biological_process,catalytic activity,membrane,cellular_component,membrane part,transferase activity, transferring glycosyl groups,metabolic process,establishment of localization,transport,intrinsic to membrane,localization,integral to membrane,hydrolase activity,transferase activity, transferring hexosyl groups,hydrolase activity, acting on acid anhydrides, catalyzing transmembrane movement of s…	--	--
TRIAE_CS42_5AL_TGACv1_375786_AA1227160.1	TRIAE_CS42_5AL_TGACv1_375786_AA1227160	-	TGACv1_scaffold_375786_5AL:58955-63260	1.25313	0.224771	2.47901	5.00E-05	0.00050042	sp|Q9FIX5|BH092_ARATH Transcription factor bHLH92 OS=Arabidopsis thaliana GN=BHLH92 PE=2 SV=1//4.59904e-24	GO:0003674,GO:0046983,GO:0005488,GO:0005515	molecular_function,protein dimerization activity,binding,protein binding	--	--
TRIAE_CS42_5BS_TGACv1_423314_AA1374060.1	TRIAE_CS42_5BS_TGACv1_423314_AA1374060	-	TGACv1_scaffold_423314_5BS:116645-120775	1.67673	4.05121	-1.2727	5.00E-05	0.00050042	sp|Q0WV13|GAUTD_ARATH Probable galacturonosyltransferase 13 OS=Arabidopsis thaliana GN=GAUT13 PE=2 SV=1//0	GO:0003824,GO:0016757,GO:0016740,GO:0003674	catalytic activity,transferase activity, transferring glycosyl groups,transferase activity,molecular_function	bdi00500,bdi00520,bdi01110	Starch and sucrose metabolism,Amino sugar and nucleotide sugar metabolism,Biosynthesis of secondary metabolites
TRIAE_CS42_6AL_TGACv1_471857_AA1515300.1	TRIAE_CS42_6AL_TGACv1_471857_AA1515300	-	TGACv1_scaffold_471857_6AL:35025-39350	10.9779	4.72628	1.21583	5.00E-05	0.00050042	sp|Q5SLW9|DNAJ1_THET8 Chaperone protein DnaJ 1 OS=Thermus thermophilus (strain HB8 / ATCC 27634 / DSM 579) GN=dnaJ1 PE=3 SV=1//1.81901e-14	--	--	--	--
TRIAE_CS42_3DL_TGACv1_250949_AA0875330.1	TRIAE_CS42_3DL_TGACv1_250949_AA0875330	-	TGACv1_scaffold_250949_3DL:22475-27495	17.7549	11.9579	0.570254	0.00365	0.0198285	sp|Q55CU8|RSC5_DICDI Random slug protein 5 OS=Dictyostelium discoideum GN=rsc5 PE=2 SV=1//3.04527e-19	--	--	--	--
TRIAE_CS42_2DL_TGACv1_158325_AA0515650.2	TRIAE_CS42_2DL_TGACv1_158325_AA0515650	-	TGACv1_scaffold_158325_2DL:102338-104985	1.01845	2.2213	-1.12503	0.00095	0.00654309	sp|Q7XKA8|SAPK5_ORYSJ Serine/threonine-protein kinase SAPK5 OS=Oryza sativa subsp. japonica GN=SAPK5 PE=2 SV=1//2.00407e-154	GO:0008150,GO:0003824,GO:0005575,GO:0032991,GO:1901576,GO:0009058,GO:0044249,GO:0008152,GO:0005623,GO:0044464,GO:0005622,GO:0044424,GO:0005737,GO:0005198,GO:0009987,GO:0044444,GO:0030529,GO:0043228,GO:0043232,GO:0005840,GO:0043229,GO:0043226,GO:0003735,GO:0034645,GO:0006412,GO:0009059,GO:0071704,GO:0010467,GO:0044238,GO:0044237,GO:0016740,GO:0003674,GO:0043167,GO:0019538,GO:0043170,GO:0044267,GO:…	biological_process,catalytic activity,cellular_component,macromolecular complex,organic substance biosynthetic process,biosynthetic process,cellular biosynthetic process,metabolic process,cell,cell part,intracellular,intracellular part,cytoplasm,structural molecule activity,cellular process,cytoplasmic part,ribonucleoprotein complex,non-membrane-bounded organelle,intracellular non-membrane-bounde…	bdi04075	Plant hormone signal transduction
TRIAE_CS42_4AL_TGACv1_290056_AA0981000.2	TRIAE_CS42_4AL_TGACv1_290056_AA0981000	-	TGACv1_scaffold_290056_4AL:57875-58990	2.49137	4.49032	-0.849878	0.00475	0.0245109	-	GO:0008150,GO:0016020,GO:0005575,GO:0009405,GO:0051704	biological_process,membrane,cellular_component,pathogenesis,multi-organism process	--	--
TRIAE_CS42_2AS_TGACv1_113621_AA0358560.1	TRIAE_CS42_2AS_TGACv1_113621_AA0358560	-	TGACv1_scaffold_113621_2AS:37717-39065	199.139	354.905	-0.83366	0.0002	0.00172443	sp|Q6ZBZ2|GL814_ORYSJ Germin-like protein 8-14 OS=Oryza sativa subsp. japonica GN=GER5 PE=1 SV=1//9.20982e-118	GO:0045735,GO:0003674	nutrient reservoir activity,molecular_function	--	--
TRIAE_CS42_6DS_TGACv1_542703_AA1728330.1	TRIAE_CS42_6DS_TGACv1_542703_AA1728330	-	TGACv1_scaffold_542703_6DS:93516-102835	1.24709	0.59676	1.06335	0.01095	0.0477246	sp|A7TL97|SIP5_VANPO Protein SIP5 OS=Vanderwaltozyma polyspora (strain ATCC 22028 / DSM 70294) GN=SIP5 PE=3 SV=1//6.03701e-11	GO:0008150,GO:0003824,GO:0044710,GO:0016491,GO:0008152,GO:0055114,GO:0009987,GO:0051536,GO:0051540,GO:0019439,GO:0043169,GO:0044237,GO:0051213,GO:0046872,GO:0051537,GO:0009056,GO:0044248,GO:0046914,GO:0003674,GO:0005506,GO:0016708,GO:0006725,GO:0043167,GO:0016705,GO:0005488	biological_process,catalytic activity,single-organism metabolic process,oxidoreductase activity,metabolic process,oxidation-reduction process,cellular process,iron-sulfur cluster binding,metal cluster binding,aromatic compound catabolic process,cation binding,cellular metabolic process,dioxygenase activity,metal ion binding,2 iron, 2 sulfur cluster binding,catabolic process,cellular catabolic pro…	--	--
TRIAE_CS42_5BL_TGACv1_406720_AA1349250.1	TRIAE_CS42_5BL_TGACv1_406720_AA1349250	-	TGACv1_scaffold_406720_5BL:43566-55565	3.38014	9.20936	-1.44602	5.00E-05	0.00050042	sp|Q2RBN7|CLH1_ORYSJ Clathrin heavy chain 1 OS=Oryza sativa subsp. japonica GN=Os11g0104900 PE=3 SV=1//0	GO:0008150,GO:0016020,GO:0005575,GO:0032991,GO:0044425,GO:0043234,GO:0051234,GO:0006810,GO:0030117,GO:0048475,GO:0051179,GO:0005623,GO:0044464,GO:0005798,GO:0030660,GO:0044700,GO:0023052,GO:0007165,GO:0005622,GO:0044424,GO:0005737,GO:0005886,GO:0005198,GO:0044446,GO:0044422,GO:0030118,GO:0009987,GO:0044444,GO:0000139,GO:0071944,GO:0044431,GO:0005794,GO:0050794,GO:0045184,GO:0043229,GO:0015031,GO:…	biological_process,membrane,cellular_component,macromolecular complex,membrane part,protein complex,establishment of localization,transport,membrane coat,coated membrane,localization,cell,cell part,Golgi-associated vesicle,Golgi-associated vesicle membrane,single organism signaling,signaling,signal transduction,intracellular,intracellular part,cytoplasm,plasma membrane,structural molecule activit…	bdi04144	Endocytosis
TRIAE_CS42_6DL_TGACv1_526581_AA1687470.1	TRIAE_CS42_6DL_TGACv1_526581_AA1687470	-	TGACv1_scaffold_526581_6DL:13042-26925	2.17448	3.4797	-0.678291	0.0007	0.00505853	sp|F4I460|MYO8_ARATH Myosin-8 OS=Arabidopsis thaliana GN=XI-B PE=3 SV=1//0	GO:0005975,GO:0008150,GO:0003824,GO:0016020,GO:0005575,GO:0032991,GO:0043234,GO:0008152,GO:0003774,GO:0051234,GO:0006810,GO:0051179,GO:0005623,GO:0044464,GO:0016787,GO:0044700,GO:0023052,GO:0007165,GO:0005622,GO:0044424,GO:0016459,GO:0044446,GO:0044422,GO:0009987,GO:0071840,GO:0006109,GO:0043228,GO:0043232,GO:0050794,GO:0015629,GO:0043229,GO:0043226,GO:0050896,GO:0016043,GO:0050789,GO:0033036,GO:…	carbohydrate metabolic process,biological_process,catalytic activity,membrane,cellular_component,macromolecular complex,protein complex,metabolic process,motor activity,establishment of localization,transport,localization,cell,cell part,hydrolase activity,single organism signaling,signaling,signal transduction,intracellular,intracellular part,myosin complex,intracellular organelle part,organelle …	--	--
TRIAE_CS42_3B_TGACv1_221015_AA0727140.1	TRIAE_CS42_3B_TGACv1_221015_AA0727140	-	TGACv1_scaffold_221015_3B:199800-202189	2.29425	0.970154	1.24174	0.00275	0.0157394	-	--	--	--	--
TRIAE_CS42_5DL_TGACv1_435885_AA1455980.1	TRIAE_CS42_5DL_TGACv1_435885_AA1455980	-	TGACv1_scaffold_435885_5DL:2395-7569	22.897	7.29954	1.64928	5.00E-05	0.00050042	sp|O14032|YEMB_SCHPO UPF0664 stress-induced protein C29B12.11c OS=Schizosaccharomyces pombe (strain 972 / ATCC 24843) GN=SPAC29B12.11c PE=2 SV=1//3.23238e-07	GO:0003674,GO:0005488,GO:0005515	molecular_function,binding,protein binding	--	--
TRIAE_CS42_4DL_TGACv1_344115_AA1143890.2	TRIAE_CS42_4DL_TGACv1_344115_AA1143890	-	TGACv1_scaffold_344115_4DL:24905-29330	1.86014	3.26551	-0.811897	0.00425	0.0224187	sp|Q9LR09|HA22G_ARATH Putative HVA22-like protein g OS=Arabidopsis thaliana GN=HVA22G PE=3 SV=2//3.34467e-63	GO:0008150,GO:0003824,GO:0016020,GO:0005575,GO:0032991,GO:0044425,GO:1901576,GO:0009058,GO:0043234,GO:0044249,GO:0003924,GO:0008152,GO:0051234,GO:0006810,GO:0031224,GO:0051179,GO:0016021,GO:0005623,GO:0044464,GO:0016787,GO:0005622,GO:0044424,GO:0005737,GO:0044446,GO:0044422,GO:0009987,GO:0044444,GO:0045184,GO:0043229,GO:0015031,GO:0043226,GO:0008104,GO:0044428,GO:0034645,GO:0009059,GO:0033036,GO:…	biological_process,catalytic activity,membrane,cellular_component,macromolecular complex,membrane part,organic substance biosynthetic process,biosynthetic process,protein complex,cellular biosynthetic process,GTPase activity,metabolic process,establishment of localization,transport,intrinsic to membrane,localization,integral to membrane,cell,cell part,hydrolase activity,intracellular,intracellula…	--	--
TRIAE_CS42_2DS_TGACv1_177249_AA0570430.1	TRIAE_CS42_2DS_TGACv1_177249_AA0570430	-	TGACv1_scaffold_177249_2DS:30055-32270	44.6042	25.1288	0.827838	5.00E-05	0.00050042	sp|P56330|SUI1_MAIZE Protein translation factor SUI1 homolog OS=Zea mays GN=TIF PE=3 SV=1//5.67148e-52	GO:0008150,GO:0005575,GO:0032991,GO:1901576,GO:0009058,GO:0044249,GO:0008152,GO:0005623,GO:0044464,GO:0005622,GO:0044424,GO:0005737,GO:0005198,GO:0009987,GO:0044444,GO:0030529,GO:0043228,GO:0043232,GO:0005840,GO:0043229,GO:0043226,GO:0003735,GO:0034645,GO:0006412,GO:0009059,GO:0071704,GO:0010467,GO:0044238,GO:0003723,GO:0006413,GO:0008135,GO:0044237,GO:0003743,GO:0003674,GO:0019538,GO:0043170,GO:…	biological_process,cellular_component,macromolecular complex,organic substance biosynthetic process,biosynthetic process,cellular biosynthetic process,metabolic process,cell,cell part,intracellular,intracellular part,cytoplasm,structural molecule activity,cellular process,cytoplasmic part,ribonucleoprotein complex,non-membrane-bounded organelle,intracellular non-membrane-bounded organelle,ribosom…	bdi03013	RNA transport
TRIAE_CS42_5BS_TGACv1_423624_AA1380810.1	TRIAE_CS42_5BS_TGACv1_423624_AA1380810	-	TGACv1_scaffold_423624_5BS:25504-27775	10.7923	6.82247	0.661636	0.0018	0.0111395	sp|Q9LHT0|TRNHF_ARATH Tropinone reductase homolog At5g06060 OS=Arabidopsis thaliana GN=At5g06060 PE=2 SV=1//5.34555e-95	GO:0008150,GO:0003824,GO:1901576,GO:0009058,GO:0044710,GO:0044249,GO:0044283,GO:0044711,GO:0016491,GO:0008152,GO:0016053,GO:0046394,GO:0055114,GO:0044281,GO:1901564,GO:1901566,GO:0019752,GO:0008652,GO:0009987,GO:1901605,GO:1901607,GO:0043436,GO:0006082,GO:0016645,GO:0006520,GO:0042558,GO:0042559,GO:0016646,GO:0048037,GO:0009108,GO:0071704,GO:0004488,GO:0044238,GO:0050662,GO:1901362,GO:0006732,GO:…	biological_process,catalytic activity,organic substance biosynthetic process,biosynthetic process,single-organism metabolic process,cellular biosynthetic process,small molecule biosynthetic process,single-organism biosynthetic process,oxidoreductase activity,metabolic process,organic acid biosynthetic process,carboxylic acid biosynthetic process,oxidation-reduction process,small molecule metaboli…	bdi01110,bdi00960,bdi01100	Biosynthesis of secondary metabolites,Tropane, piperidine and pyridine alkaloid biosynthesis,Metabolic pathways
TRIAE_CS42_5AL_TGACv1_374092_AA1190120.1	TRIAE_CS42_5AL_TGACv1_374092_AA1190120	-	TGACv1_scaffold_374092_5AL:179525-185448	2.2574	3.83527	-0.764664	0.0011	0.0073976	sp|Q8L5Y5|ZDH17_ARATH Probable protein S-acyltransferase 19 OS=Arabidopsis thaliana GN=PAT19 PE=2 SV=1//7.84819e-179	GO:0008150,GO:0003824,GO:0005575,GO:0044710,GO:0016491,GO:0008152,GO:0055114,GO:0016701,GO:0009987,GO:0071840,GO:0050794,GO:0016043,GO:0016703,GO:0050789,GO:0016049,GO:0044699,GO:0065007,GO:0018580,GO:0040007,GO:0044763,GO:0043169,GO:0046872,GO:0046914,GO:0003674,GO:0005520,GO:0005576,GO:0051128,GO:0019838,GO:0001558,GO:0008270,GO:0040008,GO:0004497,GO:0043167,GO:0005488,GO:0005515	biological_process,catalytic activity,cellular_component,single-organism metabolic process,oxidoreductase activity,metabolic process,oxidation-reduction process,oxidoreductase activity, acting on single donors with incorporation of molecular oxygen,cellular process,cellular component organization or biogenesis,regulation of cellular process,cellular component organization,oxidoreductase activity,…	--	--
TRIAE_CS42_3B_TGACv1_226391_AA0816570.1	TRIAE_CS42_3B_TGACv1_226391_AA0816570	-	TGACv1_scaffold_226391_3B:7131-8395	0.357188	2.48459	-2.79825	0.0015	0.009569	sp|P12940|IBB_HORVU Bowman-Birk type trypsin inhibitor OS=Hordeum vulgare GN=BBBI PE=1 SV=1//1.49663e-11	GO:0008150,GO:0016020,GO:0005575,GO:0051234,GO:0006810,GO:0051179,GO:0005623,GO:0044464,GO:0005622,GO:0044424,GO:0005737,GO:0044446,GO:0044422,GO:0009987,GO:0044444,GO:0045184,GO:0043229,GO:0015031,GO:0043226,GO:0008104,GO:0050896,GO:0004867,GO:0033036,GO:0071702,GO:0006955,GO:0005788,GO:0044699,GO:0046907,GO:0002376,GO:0006886,GO:0034613,GO:0070727,GO:0051649,GO:0051641,GO:0005102,GO:0005783,GO:…	biological_process,membrane,cellular_component,establishment of localization,transport,localization,cell,cell part,intracellular,intracellular part,cytoplasm,intracellular organelle part,organelle part,cellular process,cytoplasmic part,establishment of protein localization,intracellular organelle,protein transport,organelle,protein localization,response to stimulus,serine-type endopeptidase inhib…	--	--
TRIAE_CS42_2DL_TGACv1_161369_AA0558270.1	TRIAE_CS42_2DL_TGACv1_161369_AA0558270	-	TGACv1_scaffold_161369_2DL:3965-4971	8.06583	13.0697	-0.696331	0.003	0.0168955	-	--	--	--	--
TRIAE_CS42_1BS_TGACv1_050761_AA0175210.1	TRIAE_CS42_1BS_TGACv1_050761_AA0175210	-	TGACv1_scaffold_050761_1BS:7870-15325	11.9393	23.508	-0.97743	0.0001	0.000937052	sp|Q9M1Q9|AB21B_ARATH ABC transporter B family member 21 OS=Arabidopsis thaliana GN=ABCB21 PE=1 SV=2//1.52973e-44	GO:0008150,GO:0003824,GO:0016020,GO:0005575,GO:0044425,GO:0003924,GO:0051234,GO:0006810,GO:0031224,GO:0051179,GO:0016021,GO:0005623,GO:0044464,GO:0016787,GO:0044700,GO:0023052,GO:0007165,GO:0005622,GO:0044424,GO:0006338,GO:0016568,GO:0009987,GO:0071840,GO:0016820,GO:0050794,GO:0045184,GO:0043229,GO:0015031,GO:0043226,GO:0008104,GO:0050896,GO:0006325,GO:0016043,GO:0050789,GO:0033036,GO:0005525,GO:…	biological_process,catalytic activity,membrane,cellular_component,membrane part,GTPase activity,establishment of localization,transport,intrinsic to membrane,localization,integral to membrane,cell,cell part,hydrolase activity,single organism signaling,signaling,signal transduction,intracellular,intracellular part,chromatin remodeling,chromatin modification,cellular process,cellular component orga…	bdi02010	ABC transporters
TRIAE_CS42_2BL_TGACv1_129388_AA0381250.1	TRIAE_CS42_2BL_TGACv1_129388_AA0381250	-	TGACv1_scaffold_129388_2BL:235689-239925	3.2935	1.92196	0.777045	0.0072	0.0342143	sp|O49279|SKI15_ARATH SKP1-interacting partner 15 OS=Arabidopsis thaliana GN=SKIP15 PE=1 SV=1//1.04497e-13	GO:0003674,GO:0005488,GO:0005515	molecular_function,binding,protein binding	--	--
TRIAE_CS42_6BS_TGACv1_513755_AA1648680.1	TRIAE_CS42_6BS_TGACv1_513755_AA1648680	-	TGACv1_scaffold_513755_6BS:11465-16369	0.451841	1.37809	-1.60878	0.0001	0.000937052	sp|C0LGP4|Y3475_ARATH Probable LRR receptor-like serine/threonine-protein kinase At3g47570 OS=Arabidopsis thaliana GN=At3g47570 PE=2 SV=1//0	GO:0008150,GO:0003824,GO:0008152,GO:0009987,GO:0071704,GO:0044238,GO:0044237,GO:0016740,GO:0003674,GO:0043167,GO:0019538,GO:0043170,GO:0044267,GO:0044260,GO:0035639,GO:0036094,GO:0005524,GO:0000166,GO:1901265,GO:0043168,GO:0016772,GO:0017076,GO:0032553,GO:0016773,GO:0001883,GO:0032549,GO:0032550,GO:0032555,GO:0001882,GO:0016301,GO:0006464,GO:0036211,GO:1901363,GO:0097159,GO:0043412,GO:0006796,GO:…	biological_process,catalytic activity,metabolic process,cellular process,organic substance metabolic process,primary metabolic process,cellular metabolic process,transferase activity,molecular_function,ion binding,protein metabolic process,macromolecule metabolic process,cellular protein metabolic process,cellular macromolecule metabolic process,purine ribonucleoside triphosphate binding,small mo…	--	--
TRIAE_CS42_5AL_TGACv1_375348_AA1220130.1	TRIAE_CS42_5AL_TGACv1_375348_AA1220130	-	TGACv1_scaffold_375348_5AL:16155-21091	4.85784	2.6466	0.876172	0.00115	0.00767942	-	GO:0043169,GO:0046872,GO:0046914,GO:0003674,GO:0008270,GO:0043167,GO:0005488	cation binding,metal ion binding,transition metal ion binding,molecular_function,zinc ion binding,ion binding,binding	--	--
TRIAE_CS42_1BL_TGACv1_030568_AA0094250.1	TRIAE_CS42_1BL_TGACv1_030568_AA0094250	-	TGACv1_scaffold_030568_1BL:161270-162090	266.318	102.826	1.37294	5.00E-05	0.00050042	-	--	--	--	--
TRIAE_CS42_6DL_TGACv1_526532_AA1686290.1	TRIAE_CS42_6DL_TGACv1_526532_AA1686290	-	TGACv1_scaffold_526532_6DL:39656-57054	0.843322	1.33272	-0.660222	0.0047	0.0243074	-	GO:0008150,GO:1901576,GO:0009058,GO:0044710,GO:0044249,GO:0008152,GO:0044281,GO:1901564,GO:0019752,GO:0009987,GO:1901605,GO:0043436,GO:0006082,GO:0006520,GO:0050794,GO:0034645,GO:0009059,GO:0050789,GO:0071704,GO:0010467,GO:0044238,GO:0065007,GO:1901362,GO:0009064,GO:0019438,GO:0044271,GO:0003723,GO:0018130,GO:0044237,GO:0016070,GO:0034654,GO:0006525,GO:2001141,GO:0051252,GO:0006355,GO:0019219,GO:…	biological_process,organic substance biosynthetic process,biosynthetic process,single-organism metabolic process,cellular biosynthetic process,metabolic process,small molecule metabolic process,organonitrogen compound metabolic process,carboxylic acid metabolic process,cellular process,alpha-amino acid metabolic process,oxoacid metabolic process,organic acid metabolic process,cellular amino acid …	--	--
TRIAE_CS42_1BL_TGACv1_030736_AA0099480.1	TRIAE_CS42_1BL_TGACv1_030736_AA0099480	-	TGACv1_scaffold_030736_1BL:76125-77443	18.6902	8.86855	1.07551	5.00E-05	0.00050042	-	--	--	--	--
TRIAE_CS42_3DL_TGACv1_249695_AA0854550.2	TRIAE_CS42_3DL_TGACv1_249695_AA0854550	-	TGACv1_scaffold_249695_3DL:79596-88515	1.9509	1.18485	0.719442	0.0047	0.0243074	sp|Q0WQF4|VP53A_ARATH Vacuolar protein sorting-associated protein 53 A OS=Arabidopsis thaliana GN=VPS53 PE=1 SV=1//0	GO:0008150,GO:0016020,GO:0005575,GO:0032991,GO:0043234,GO:0051234,GO:0006810,GO:0051179,GO:0005623,GO:0044464,GO:0044700,GO:0023052,GO:0007165,GO:0005622,GO:0044424,GO:0005737,GO:0044446,GO:0044422,GO:0009987,GO:0044444,GO:0044431,GO:0005794,GO:0050794,GO:0045184,GO:0043229,GO:0015031,GO:0043226,GO:0008104,GO:0050896,GO:0050789,GO:0033036,GO:0016192,GO:0071702,GO:0044699,GO:0046907,GO:0065007,GO:…	biological_process,membrane,cellular_component,macromolecular complex,protein complex,establishment of localization,transport,localization,cell,cell part,single organism signaling,signaling,signal transduction,intracellular,intracellular part,cytoplasm,intracellular organelle part,organelle part,cellular process,cytoplasmic part,Golgi apparatus part,Golgi apparatus,regulation of cellular process,…	--	--
TRIAE_CS42_4DS_TGACv1_361901_AA1174080.1	TRIAE_CS42_4DS_TGACv1_361901_AA1174080	-	TGACv1_scaffold_361901_4DS:3433-4671	6.41184	3.67765	0.801956	0.0019	0.0116424	sp|P33679|ZEAM_MAIZE Zeamatin OS=Zea mays GN=Zlp PE=1 SV=2//1.95766e-101	GO:0008150,GO:0003824,GO:0008152,GO:0016787,GO:0009987,GO:0071704,GO:0044238,GO:0003674,GO:0044419,GO:0044403,GO:0008233,GO:0006508,GO:0044764,GO:0016032,GO:0019538,GO:0051704,GO:0043170	biological_process,catalytic activity,metabolic process,hydrolase activity,cellular process,organic substance metabolic process,primary metabolic process,molecular_function,interspecies interaction between organisms,symbiosis, encompassing mutualism through parasitism,peptidase activity,proteolysis,multi-organism cellular process,viral process,protein metabolic process,multi-organism process,macr…	--	--
TRIAE_CS42_7DS_TGACv1_622670_AA2043670.1	TRIAE_CS42_7DS_TGACv1_622670_AA2043670	-	TGACv1_scaffold_622670_7DS:55166-58252	21.4658	13.402	0.679593	0.00045	0.00347085	sp|O49377|VA711_ARATH Vesicle-associated membrane protein 711 OS=Arabidopsis thaliana GN=VAMP711 PE=1 SV=2//4.84232e-102	GO:0008150,GO:0016020,GO:0005575,GO:0044425,GO:0051234,GO:0006810,GO:0031224,GO:0051179,GO:0016021,GO:0016192	biological_process,membrane,cellular_component,membrane part,establishment of localization,transport,intrinsic to membrane,localization,integral to membrane,vesicle-mediated transport	bdi04130	SNARE interactions in vesicular transport
TRIAE_CS42_2DS_TGACv1_177821_AA0585180.1	TRIAE_CS42_2DS_TGACv1_177821_AA0585180	-	TGACv1_scaffold_177821_2DS:25225-27414	0.476208	2.14721	-2.1728	5.00E-05	0.00050042	sp|Q42602|C89A2_ARATH Cytochrome P450 89A2 OS=Arabidopsis thaliana GN=CYP89A2 PE=2 SV=2//2.67638e-63	GO:0008150,GO:0003824,GO:1901576,GO:0009058,GO:0044710,GO:0016874,GO:0044249,GO:0016491,GO:0008152,GO:0055114,GO:0009987,GO:0050896,GO:0034645,GO:0009059,GO:0071704,GO:0044699,GO:0044238,GO:0044763,GO:0043169,GO:0044237,GO:0046872,GO:0046906,GO:0051716,GO:0003911,GO:0046914,GO:0020037,GO:0003674,GO:0005506,GO:1901360,GO:0006950,GO:0006807,GO:0003909,GO:0034641,GO:0006260,GO:0016886,GO:0006725,GO:…	biological_process,catalytic activity,organic substance biosynthetic process,biosynthetic process,single-organism metabolic process,ligase activity,cellular biosynthetic process,oxidoreductase activity,metabolic process,oxidation-reduction process,cellular process,response to stimulus,cellular macromolecule biosynthetic process,macromolecule biosynthetic process,organic substance metabolic proces…	--	--
TRIAE_CS42_3B_TGACv1_226728_AA0819100.1	TRIAE_CS42_3B_TGACv1_226728_AA0819100	-	TGACv1_scaffold_226728_3B:18785-33630	0.568115	1.02912	-0.857156	0.00775	0.036293	sp|Q9FID5|Y5393_ARATH Probable receptor-like protein kinase At5g39030 OS=Arabidopsis thaliana GN=At5g39030 PE=2 SV=1//4.57089e-103	GO:0008150,GO:0003824,GO:0008152,GO:0044700,GO:0023052,GO:0007165,GO:0009987,GO:0035556,GO:0050794,GO:0050896,GO:0050789,GO:0071704,GO:0044699,GO:0044238,GO:0065007,GO:0007154,GO:0044763,GO:0044237,GO:0016740,GO:0051716,GO:0003674,GO:0043167,GO:0019538,GO:0043170,GO:0044267,GO:0044260,GO:0035639,GO:0036094,GO:0005524,GO:0000166,GO:1901265,GO:0043168,GO:0016772,GO:0017076,GO:0032553,GO:0016773,GO:…	biological_process,catalytic activity,metabolic process,single organism signaling,signaling,signal transduction,cellular process,intracellular signal transduction,regulation of cellular process,response to stimulus,regulation of biological process,organic substance metabolic process,single-organism process,primary metabolic process,biological regulation,cell communication,single-organism cellular…	--	--
TRIAE_CS42_2BL_TGACv1_129657_AA0391900.1	TRIAE_CS42_2BL_TGACv1_129657_AA0391900	-	TGACv1_scaffold_129657_2BL:115930-138538	2.06679	3.72138	-0.848444	0.0002	0.00172443	sp|F4KE63|SYVM2_ARATH Valine--tRNA ligase, chloroplastic/mitochondrial 2 OS=Arabidopsis thaliana GN=EMB2247 PE=3 SV=1//0	GO:0008150,GO:0003824,GO:0005575,GO:1901576,GO:0009058,GO:0044710,GO:0016874,GO:0044249,GO:0008152,GO:0005623,GO:0044464,GO:0016787,GO:0044281,GO:0005622,GO:1901564,GO:0044424,GO:0005737,GO:0019752,GO:0009987,GO:0043436,GO:0006082,GO:0006520,GO:0034645,GO:0006412,GO:0009059,GO:0004867,GO:0071704,GO:0006396,GO:0010467,GO:0044238,GO:0006397,GO:0016071,GO:1901135,GO:0004866,GO:0061135,GO:0016875,GO:…	biological_process,catalytic activity,cellular_component,organic substance biosynthetic process,biosynthetic process,single-organism metabolic process,ligase activity,cellular biosynthetic process,metabolic process,cell,cell part,hydrolase activity,small molecule metabolic process,intracellular,organonitrogen compound metabolic process,intracellular part,cytoplasm,carboxylic acid metabolic proces…	bdi00970	Aminoacyl-tRNA biosynthesis
TRIAE_CS42_2DS_TGACv1_177171_AA0567590.1	TRIAE_CS42_2DS_TGACv1_177171_AA0567590	-	TGACv1_scaffold_177171_2DS:138117-139572	6.24687	11.8475	-0.923373	0.0003	0.00245037	sp|P26667|RBS2_WHEAT Ribulose bisphosphate carboxylase small chain PW9, chloroplastic OS=Triticum aestivum PE=3 SV=1//4.9266e-112	--	--	bdi00710,bdi01200,bdi00630,bdi01100	Carbon fixation in photosynthetic organisms,Carbon metabolism,Glyoxylate and dicarboxylate metabolism,Metabolic pathways
TRIAE_CS42_2AL_TGACv1_097154_AA0323250.1	TRIAE_CS42_2AL_TGACv1_097154_AA0323250	-	TGACv1_scaffold_097154_2AL:6079-9665	3.98777	1.97414	1.01436	0.0004	0.00313925	sp|Q2KIJ2|MET18_BOVIN Histidine protein methyltransferase 1 homolog OS=Bos taurus GN=METTL18 PE=2 SV=1//2.70607e-17	GO:0008150,GO:0003824,GO:0008152,GO:0009987,GO:0071840,GO:0006364,GO:0016072,GO:0022613,GO:0042254,GO:0071704,GO:0006396,GO:0010467,GO:0044238,GO:0008168,GO:0044237,GO:0034660,GO:0016741,GO:0016740,GO:0016070,GO:0034470,GO:0044085,GO:0000154,GO:0031167,GO:0003674,GO:1901360,GO:0001510,GO:0006807,GO:0034641,GO:0006725,GO:0046483,GO:0009451,GO:0043414,GO:0032259,GO:0006139,GO:0090304,GO:0043170,GO:…	biological_process,catalytic activity,metabolic process,cellular process,cellular component organization or biogenesis,rRNA processing,rRNA metabolic process,ribonucleoprotein complex biogenesis,ribosome biogenesis,organic substance metabolic process,RNA processing,gene expression,primary metabolic process,methyltransferase activity,cellular metabolic process,ncRNA metabolic process,transferase a…	--	--
TRIAE_CS42_7BL_TGACv1_578479_AA1895700.1	TRIAE_CS42_7BL_TGACv1_578479_AA1895700	-	TGACv1_scaffold_578479_7BL:52235-53152	42.7372	10.0447	2.08905	5.00E-05	0.00050042	sp|Q9FYB5|DNJ11_ARATH Chaperone protein dnaJ 11, chloroplastic OS=Arabidopsis thaliana GN=ATJ11 PE=1 SV=2//9.79737e-14	--	--	--	--
TRIAE_CS42_3AL_TGACv1_194893_AA0641610.1	TRIAE_CS42_3AL_TGACv1_194893_AA0641610	-	TGACv1_scaffold_194893_3AL:4715-6340	3.94563	2.09481	0.913437	0.0015	0.009569	sp|Q52QH4|NAC68_ORYSJ NAC domain-containing protein 68 OS=Oryza sativa subsp. japonica GN=NAC68 PE=2 SV=1//1.00709e-138	GO:0008150,GO:1901576,GO:0009058,GO:0044249,GO:0008152,GO:0009987,GO:0050794,GO:0034645,GO:0009059,GO:0050789,GO:0071704,GO:0010467,GO:0044238,GO:0065007,GO:1901362,GO:0019438,GO:0044271,GO:0018130,GO:0044237,GO:0016070,GO:0034654,GO:2001141,GO:0051252,GO:0006355,GO:0019219,GO:0051171,GO:0006351,GO:0080090,GO:0032774,GO:0031323,GO:0003674,GO:0010468,GO:0019222,GO:1901360,GO:0009889,GO:0010556,GO:…	biological_process,organic substance biosynthetic process,biosynthetic process,cellular biosynthetic process,metabolic process,cellular process,regulation of cellular process,cellular macromolecule biosynthetic process,macromolecule biosynthetic process,regulation of biological process,organic substance metabolic process,gene expression,primary metabolic process,biological regulation,organic cycl…	--	--
TRIAE_CS42_3B_TGACv1_222066_AA0756580.1	TRIAE_CS42_3B_TGACv1_222066_AA0756580	-	TGACv1_scaffold_222066_3B:25323-27085	0.592694	1.38047	-1.2198	0.0056	0.0279887	-	--	--	--	--
TRIAE_CS42_1BL_TGACv1_031386_AA0112930.1	TRIAE_CS42_1BL_TGACv1_031386_AA0112930	-	TGACv1_scaffold_031386_1BL:83095-84579	130.764	84.0521	0.637616	0.001	0.00682885	sp|Q8LCA1|CUT1B_ARATH Protein CURVATURE THYLAKOID 1B, chloroplastic OS=Arabidopsis thaliana GN=CURT1B PE=1 SV=2//4.49552e-13	--	--	--	--
TRIAE_CS42_7AL_TGACv1_556241_AA1759020.1	TRIAE_CS42_7AL_TGACv1_556241_AA1759020	-	TGACv1_scaffold_556241_7AL:137862-143082	3.19676	5.26794	-0.720629	0.00025	0.00209386	sp|P47735|RLK5_ARATH Receptor-like protein kinase 5 OS=Arabidopsis thaliana GN=RLK5 PE=1 SV=1//1.34017e-179	GO:0008150,GO:0003824,GO:0008152,GO:0009987,GO:0071704,GO:0044238,GO:0044237,GO:0016740,GO:0003674,GO:0043167,GO:0019538,GO:0043170,GO:0044267,GO:0044260,GO:0035639,GO:0036094,GO:0005524,GO:0000166,GO:1901265,GO:0043168,GO:0016772,GO:0017076,GO:0032553,GO:0016773,GO:0001883,GO:0032549,GO:0032550,GO:0032555,GO:0001882,GO:0016301,GO:0006464,GO:0036211,GO:1901363,GO:0097159,GO:0043412,GO:0006796,GO:…	biological_process,catalytic activity,metabolic process,cellular process,organic substance metabolic process,primary metabolic process,cellular metabolic process,transferase activity,molecular_function,ion binding,protein metabolic process,macromolecule metabolic process,cellular protein metabolic process,cellular macromolecule metabolic process,purine ribonucleoside triphosphate binding,small mo…	--	--
TRIAE_CS42_4DL_TGACv1_344230_AA1145230.1	TRIAE_CS42_4DL_TGACv1_344230_AA1145230	-	TGACv1_scaffold_344230_4DL:9885-19700	0.787899	1.44916	-0.879134	0.0058	0.0287811	sp|Q9LEU8|ARLY_ARATH Argininosuccinate lyase, chloroplastic OS=Arabidopsis thaliana GN=At5g10920 PE=2 SV=1//0	--	--	bdi01110,bdi00250,bdi00330,bdi01230,bdi01100	Biosynthesis of secondary metabolites,Alanine, aspartate and glutamate metabolism,Arginine and proline metabolism,Biosynthesis of amino acids,Metabolic pathways
TRIAE_CS42_6DL_TGACv1_529202_AA1717760.1	TRIAE_CS42_6DL_TGACv1_529202_AA1717760	-	TGACv1_scaffold_529202_6DL:7883-10895	0.711746	1.37495	-0.949945	0.00265	0.0152787	sp|Q9FYQ8|TMN11_ARATH Transmembrane 9 superfamily member 11 OS=Arabidopsis thaliana GN=TMN11 PE=2 SV=1//0	GO:0016020,GO:0005575,GO:0044425,GO:0031224,GO:0016021,GO:0005623,GO:0044464,GO:0005886,GO:0071944	membrane,cellular_component,membrane part,intrinsic to membrane,integral to membrane,cell,cell part,plasma membrane,cell periphery	--	--
TRIAE_CS42_3AS_TGACv1_211155_AA0686160.1	TRIAE_CS42_3AS_TGACv1_211155_AA0686160	-	TGACv1_scaffold_211155_3AS:25695-29860	1.27849	2.42495	-0.923512	0.0001	0.000937052	sp|Q7XA39|RGA4_SOLBU Putative disease resistance protein RGA4 OS=Solanum bulbocastanum GN=RGA4 PE=2 SV=1//6.01125e-77	GO:0008150,GO:0003824,GO:0016787,GO:0044700,GO:0023052,GO:0007165,GO:0009987,GO:0035556,GO:0050794,GO:0050896,GO:0007264,GO:0050789,GO:0005525,GO:0032561,GO:0019001,GO:0044699,GO:0065007,GO:0007154,GO:0016817,GO:0016818,GO:0044763,GO:0016462,GO:0017111,GO:0051716,GO:0003674,GO:0016887,GO:0043167,GO:0035639,GO:0036094,GO:0005524,GO:0000166,GO:1901265,GO:0043168,GO:0017076,GO:0032553,GO:0001883,GO:…	biological_process,catalytic activity,hydrolase activity,single organism signaling,signaling,signal transduction,cellular process,intracellular signal transduction,regulation of cellular process,response to stimulus,small GTPase mediated signal transduction,regulation of biological process,GTP binding,guanyl ribonucleotide binding,guanyl nucleotide binding,single-organism process,biological regul…	--	--
TRIAE_CS42_6AL_TGACv1_472588_AA1523900.2	TRIAE_CS42_6AL_TGACv1_472588_AA1523900	-	TGACv1_scaffold_472588_6AL:17836-21684	0.926337	6.12233	-2.72447	0.00685	0.0328857	sp|P22953|MD37E_ARATH Probable mediator of RNA polymerase II transcription subunit 37e OS=Arabidopsis thaliana GN=MED37E PE=1 SV=3//5.39378e-39	GO:0005975,GO:0008150,GO:0003824,GO:0000902,GO:0032989,GO:1901576,GO:0009058,GO:0044249,GO:0009653,GO:0048869,GO:0008152,GO:0048856,GO:0044767,GO:0016787,GO:0009987,GO:0071840,GO:0050794,GO:0016043,GO:0034645,GO:0009059,GO:0050789,GO:0071704,GO:0010467,GO:0044699,GO:0032502,GO:0044238,GO:0065007,GO:1901362,GO:0051701,GO:0065008,GO:0019438,GO:0044271,GO:0044763,GO:0018130,GO:0044237,GO:0016740,GO:…	carbohydrate metabolic process,biological_process,catalytic activity,cell morphogenesis,cellular component morphogenesis,organic substance biosynthetic process,biosynthetic process,cellular biosynthetic process,anatomical structure morphogenesis,cellular developmental process,metabolic process,anatomical structure development,single-organism developmental process,hydrolase activity,cellular proce…	bdi04144,bdi03040,bdi04141	Endocytosis,Spliceosome,Protein processing in endoplasmic reticulum
TRIAE_CS42_4DL_TGACv1_342936_AA1125650.1	TRIAE_CS42_4DL_TGACv1_342936_AA1125650	-	TGACv1_scaffold_342936_4DL:40681-42535	4.94632	14.2877	-1.53034	5.00E-05	0.00050042	sp|Q7XYS3|C74A2_ORYSJ Allene oxide synthase 2 OS=Oryza sativa subsp. japonica GN=CYP74A2 PE=2 SV=2//0	GO:0008150,GO:0003824,GO:0044710,GO:0016491,GO:0008152,GO:0055114,GO:0043169,GO:0046872,GO:0046906,GO:0046914,GO:0020037,GO:0003674,GO:0005506,GO:0043167,GO:0016705,GO:1901363,GO:0097159,GO:0005488	biological_process,catalytic activity,single-organism metabolic process,oxidoreductase activity,metabolic process,oxidation-reduction process,cation binding,metal ion binding,tetrapyrrole binding,transition metal ion binding,heme binding,molecular_function,iron ion binding,ion binding,oxidoreductase activity, acting on paired donors, with incorporation or reduction of molecular oxygen,heterocycli…	bdi00592,bdi01100	alpha-Linolenic acid metabolism,Metabolic pathways
TRIAE_CS42_5AS_TGACv1_392994_AA1267230.1	TRIAE_CS42_5AS_TGACv1_392994_AA1267230	-	TGACv1_scaffold_392994_5AS:27955-40082	1.05287	0.612535	0.781467	0.0098	0.043742	sp|P57741|PFD3_ARATH Probable prefoldin subunit 3 OS=Arabidopsis thaliana GN=At5g49510 PE=1 SV=1//2.08222e-90	GO:0008150,GO:0005575,GO:0032991,GO:0006457,GO:0051082,GO:0043234,GO:0008152,GO:0005623,GO:0044464,GO:0005622,GO:0044424,GO:0005737,GO:0005198,GO:0009987,GO:0044444,GO:0071704,GO:0044238,GO:0016272,GO:0044237,GO:0005829,GO:0044445,GO:0003674,GO:0019538,GO:0043170,GO:0044267,GO:0044260,GO:0005488,GO:0005515	biological_process,cellular_component,macromolecular complex,protein folding,unfolded protein binding,protein complex,metabolic process,cell,cell part,intracellular,intracellular part,cytoplasm,structural molecule activity,cellular process,cytoplasmic part,organic substance metabolic process,primary metabolic process,prefoldin complex,cellular metabolic process,cytosol,cytosolic part,molecular_fu…	--	--
TRIAE_CS42_5BL_TGACv1_404189_AA1289210.2	TRIAE_CS42_5BL_TGACv1_404189_AA1289210	-	TGACv1_scaffold_404189_5BL:107835-112547	11.8143	5.8308	1.01877	0.00025	0.00209386	sp|Q9ZVH8|RDO2_ARATH Transcription elongation factor TFIIS OS=Arabidopsis thaliana GN=TFIIS PE=1 SV=1//4.78146e-108	GO:0008150,GO:0016020,GO:0005575,GO:0044425,GO:1901576,GO:0009058,GO:0044249,GO:0008152,GO:0051234,GO:0006810,GO:0031224,GO:0051179,GO:0016021,GO:0005623,GO:0044464,GO:0005622,GO:0044424,GO:0009987,GO:0045184,GO:0043229,GO:0015031,GO:0043226,GO:0008104,GO:0034645,GO:0009059,GO:0033036,GO:0071704,GO:0071702,GO:0010467,GO:0044699,GO:0044238,GO:1901362,GO:0019438,GO:0051649,GO:0051641,GO:0044271,GO:…	biological_process,membrane,cellular_component,membrane part,organic substance biosynthetic process,biosynthetic process,cellular biosynthetic process,metabolic process,establishment of localization,transport,intrinsic to membrane,localization,integral to membrane,cell,cell part,intracellular,intracellular part,cellular process,establishment of protein localization,intracellular organelle,protein…	--	--
TRIAE_CS42_1AL_TGACv1_002161_AA0039270.1	TRIAE_CS42_1AL_TGACv1_002161_AA0039270	-	TGACv1_scaffold_002161_1AL:24686-27995	1.94637	0.847051	1.20027	0.0022	0.0131464	sp|P0C5D6|SAPK3_ORYSJ Serine/threonine-protein kinase SAPK3 OS=Oryza sativa subsp. japonica GN=SAPK3 PE=1 SV=1//0	GO:0008150,GO:0003824,GO:0016020,GO:0005575,GO:0008152,GO:0009987,GO:0071704,GO:0044238,GO:0044237,GO:0016740,GO:0003674,GO:0043167,GO:0019538,GO:0043170,GO:0044267,GO:0044260,GO:0035639,GO:0036094,GO:0005524,GO:0000166,GO:1901265,GO:0043168,GO:0016772,GO:0017076,GO:0032553,GO:0016773,GO:0001883,GO:0032549,GO:0032550,GO:0032555,GO:0001882,GO:0016301,GO:0006464,GO:0036211,GO:1901363,GO:0097159,GO:…	biological_process,catalytic activity,membrane,cellular_component,metabolic process,cellular process,organic substance metabolic process,primary metabolic process,cellular metabolic process,transferase activity,molecular_function,ion binding,protein metabolic process,macromolecule metabolic process,cellular protein metabolic process,cellular macromolecule metabolic process,purine ribonucleoside t…	bdi04075	Plant hormone signal transduction
TRIAE_CS42_5DL_TGACv1_434875_AA1442920.1	TRIAE_CS42_5DL_TGACv1_434875_AA1442920	-	TGACv1_scaffold_434875_5DL:17702-21445	14.3568	3.7937	1.92005	5.00E-05	0.00050042	sp|Q6F388|HFA2E_ORYSJ Heat stress transcription factor A-2e OS=Oryza sativa subsp. japonica GN=HSFA2E PE=2 SV=1//3.9339e-32	GO:0008150,GO:0003824,GO:0005575,GO:1901576,GO:0009058,GO:0044249,GO:0008152,GO:0005623,GO:0044464,GO:0016787,GO:0005622,GO:0044424,GO:0009987,GO:0071840,GO:0050794,GO:0043229,GO:0043226,GO:0016043,GO:0034645,GO:0009059,GO:0050789,GO:0070925,GO:0071704,GO:0006914,GO:0010467,GO:0044699,GO:0044238,GO:0065007,GO:0006996,GO:1901362,GO:0048285,GO:0019438,GO:0044271,GO:0044763,GO:0018130,GO:0043565,GO:…	biological_process,catalytic activity,cellular_component,organic substance biosynthetic process,biosynthetic process,cellular biosynthetic process,metabolic process,cell,cell part,hydrolase activity,intracellular,intracellular part,cellular process,cellular component organization or biogenesis,regulation of cellular process,intracellular organelle,organelle,cellular component organization,cellula…	--	--
TRIAE_CS42_6BL_TGACv1_500765_AA1609400.1	TRIAE_CS42_6BL_TGACv1_500765_AA1609400	-	TGACv1_scaffold_500765_6BL:45513-47170	2.67215	10.0836	-1.91594	5.00E-05	0.00050042	sp|Q6H676|EXB11_ORYSJ Expansin-B11 OS=Oryza sativa subsp. japonica GN=EXPB11 PE=2 SV=1//8.23291e-115	--	--	--	--
TRIAE_CS42_3AL_TGACv1_194029_AA0624990.1	TRIAE_CS42_3AL_TGACv1_194029_AA0624990	-	TGACv1_scaffold_194029_3AL:59235-65120	10.3847	21.3816	-1.04191	5.00E-05	0.00050042	sp|Q0WMN5|Y3913_ARATH Uncharacterized protein At3g49140 OS=Arabidopsis thaliana GN=At3g49140 PE=1 SV=2//5.12583e-11	--	--	--	--
TRIAE_CS42_4BS_TGACv1_328858_AA1094810.1	TRIAE_CS42_4BS_TGACv1_328858_AA1094810	-	TGACv1_scaffold_328858_4BS:45416-77735	6.10451	4.12957	0.563882	0.00915	0.0414166	sp|Q9LYT3|TT12_ARATH Protein TRANSPARENT TESTA 12 OS=Arabidopsis thaliana GN=TT12 PE=2 SV=1//1.64348e-94	GO:0008150,GO:0016020,GO:0005575,GO:1901576,GO:0009058,GO:0044249,GO:0008152,GO:0051234,GO:0006810,GO:0051179,GO:0009987,GO:0050896,GO:0034645,GO:0009059,GO:0071704,GO:0010467,GO:0005215,GO:0044699,GO:0044238,GO:1901362,GO:0019438,GO:0044271,GO:0022804,GO:0042221,GO:0044763,GO:0022857,GO:0018130,GO:0043565,GO:0044237,GO:0044765,GO:0016070,GO:0034654,GO:0006351,GO:0032774,GO:0055085,GO:0003674,GO:…	biological_process,membrane,cellular_component,organic substance biosynthetic process,biosynthetic process,cellular biosynthetic process,metabolic process,establishment of localization,transport,localization,cellular process,response to stimulus,cellular macromolecule biosynthetic process,macromolecule biosynthetic process,organic substance metabolic process,gene expression,transporter activity,s…	--	--
TRIAE_CS42_5DL_TGACv1_433160_AA1404030.1	TRIAE_CS42_5DL_TGACv1_433160_AA1404030	-	TGACv1_scaffold_433160_5DL:40677-44385	1.29855	3.24459	-1.32113	5.00E-05	0.00050042	sp|Q93ZR6|WSD1_ARATH O-acyltransferase WSD1 OS=Arabidopsis thaliana GN=WSD1 PE=2 SV=1//5.36747e-83	GO:0008150,GO:0003824,GO:1901576,GO:0009058,GO:0044710,GO:0044249,GO:0008152,GO:0016746,GO:0016747,GO:0009987,GO:0008610,GO:0071704,GO:0044238,GO:0044255,GO:0006629,GO:0044237,GO:0016740,GO:0046486,GO:0003674,GO:0008374,GO:0004144,GO:0016411,GO:0045017	biological_process,catalytic activity,organic substance biosynthetic process,biosynthetic process,single-organism metabolic process,cellular biosynthetic process,metabolic process,transferase activity, transferring acyl groups,transferase activity, transferring acyl groups other than amino-acyl groups,cellular process,lipid biosynthetic process,organic substance metabolic process,primary metaboli…	--	--
TRIAE_CS42_2BL_TGACv1_130372_AA0409720.1	TRIAE_CS42_2BL_TGACv1_130372_AA0409720	-	TGACv1_scaffold_130372_2BL:22704-25195	134.02	56.9553	1.23455	5.00E-05	0.00050042	sp|Q9XF58|PIP25_MAIZE Aquaporin PIP2-5 OS=Zea mays GN=PIP2-5 PE=1 SV=1//2.70778e-27	GO:0008150,GO:0016020,GO:0005575,GO:0051234,GO:0006810,GO:0051179,GO:0050896,GO:0004867,GO:0005215,GO:0004866,GO:0061135,GO:0030414,GO:0061134,GO:0030234,GO:0003674,GO:0004857,GO:0006950,GO:0009611	biological_process,membrane,cellular_component,establishment of localization,transport,localization,response to stimulus,serine-type endopeptidase inhibitor activity,transporter activity,endopeptidase inhibitor activity,endopeptidase regulator activity,peptidase inhibitor activity,peptidase regulator activity,enzyme regulator activity,molecular_function,enzyme inhibitor activity,response to stres…	--	--
TRIAE_CS42_4DL_TGACv1_344594_AA1148220.1	TRIAE_CS42_4DL_TGACv1_344594_AA1148220	-	TGACv1_scaffold_344594_4DL:12826-15617	39.5989	67.3717	-0.766681	0.00015	0.00134134	sp|Q5MAU8|PPA27_ARATH Probable inactive purple acid phosphatase 27 OS=Arabidopsis thaliana GN=PAP27 PE=2 SV=1//0	GO:0003824,GO:0016787,GO:0043169,GO:0046872,GO:0042578,GO:0003993,GO:0003674,GO:0016791,GO:0016788,GO:0043167,GO:0005488	catalytic activity,hydrolase activity,cation binding,metal ion binding,phosphoric ester hydrolase activity,acid phosphatase activity,molecular_function,phosphatase activity,hydrolase activity, acting on ester bonds,ion binding,binding	--	--
TRIAE_CS42_2BL_TGACv1_130560_AA0413580.1	TRIAE_CS42_2BL_TGACv1_130560_AA0413580	-	TGACv1_scaffold_130560_2BL:21485-25135	1.82754	0.401422	2.18671	5.00E-05	0.00050042	sp|Q9M1V3|PP296_ARATH Pentatricopeptide repeat-containing protein At3g63370, chloroplastic OS=Arabidopsis thaliana GN=PCMP-H83 PE=2 SV=2//0	--	--	--	--
TRIAE_CS42_1BL_TGACv1_030714_AA0098770.1	TRIAE_CS42_1BL_TGACv1_030714_AA0098770	-	TGACv1_scaffold_030714_1BL:26066-28935	13.1729	6.82761	0.948123	5.00E-05	0.00050042	sp|Q9LUC5|C7A15_ARATH Cytochrome P450 72A15 OS=Arabidopsis thaliana GN=CYP72A15 PE=2 SV=1//4.99575e-149	GO:0008150,GO:0003824,GO:0044710,GO:0016491,GO:0008152,GO:0055114,GO:0043169,GO:0046872,GO:0046906,GO:0046914,GO:0020037,GO:0003674,GO:0005506,GO:0043167,GO:0016705,GO:1901363,GO:0097159,GO:0005488	biological_process,catalytic activity,single-organism metabolic process,oxidoreductase activity,metabolic process,oxidation-reduction process,cation binding,metal ion binding,tetrapyrrole binding,transition metal ion binding,heme binding,molecular_function,iron ion binding,ion binding,oxidoreductase activity, acting on paired donors, with incorporation or reduction of molecular oxygen,heterocycli…	--	--
TRIAE_CS42_5BL_TGACv1_405246_AA1323200.1	TRIAE_CS42_5BL_TGACv1_405246_AA1323200	-	TGACv1_scaffold_405246_5BL:80925-87545	4.07529	8.43277	-1.04911	5.00E-05	0.00050042	sp|P35872|NUSG_THET8 Transcription termination/antitermination protein NusG OS=Thermus thermophilus (strain HB8 / ATCC 27634 / DSM 579) GN=nusG PE=1 SV=1//2.50922e-08	GO:0008150,GO:1901576,GO:0009058,GO:0044249,GO:0008152,GO:0009987,GO:0050794,GO:0034645,GO:0009059,GO:0050789,GO:0071704,GO:0010467,GO:0044238,GO:0065007,GO:1901362,GO:0019438,GO:0044271,GO:0018130,GO:0044237,GO:0016070,GO:0034654,GO:2001141,GO:0051252,GO:0006355,GO:0019219,GO:0051171,GO:0006351,GO:0080090,GO:0032774,GO:0031323,GO:0010468,GO:0019222,GO:1901360,GO:0009889,GO:0010556,GO:0031326,GO:…	biological_process,organic substance biosynthetic process,biosynthetic process,cellular biosynthetic process,metabolic process,cellular process,regulation of cellular process,cellular macromolecule biosynthetic process,macromolecule biosynthetic process,regulation of biological process,organic substance metabolic process,gene expression,primary metabolic process,biological regulation,organic cycl…	--	--
TRIAE_CS42_3AL_TGACv1_194973_AA0642970.1	TRIAE_CS42_3AL_TGACv1_194973_AA0642970	-	TGACv1_scaffold_194973_3AL:12658-13348	0.962491	4.05739	-2.07571	0.002	0.0121524	-	--	--	--	--
TRIAE_CS42_7BL_TGACv1_577004_AA1862440.1	TRIAE_CS42_7BL_TGACv1_577004_AA1862440	-	TGACv1_scaffold_577004_7BL:18907-25399	12.9003	31.1668	-1.2726	5.00E-05	0.00050042	sp|Q05085|PTR7_ARATH Protein NRT1/ PTR FAMILY 6.3 OS=Arabidopsis thaliana GN=NPF6.3 PE=1 SV=1//0	GO:0008150,GO:0016020,GO:0005575,GO:0044425,GO:0051234,GO:0006810,GO:0031224,GO:0051179,GO:0016021,GO:0009987,GO:0005215,GO:0044699,GO:0044763,GO:0044765,GO:0055085,GO:0003674	biological_process,membrane,cellular_component,membrane part,establishment of localization,transport,intrinsic to membrane,localization,integral to membrane,cellular process,transporter activity,single-organism process,single-organism cellular process,single-organism transport,transmembrane transport,molecular_function	--	--
TRIAE_CS42_3DL_TGACv1_249345_AA0846030.1	TRIAE_CS42_3DL_TGACv1_249345_AA0846030	-	TGACv1_scaffold_249345_3DL:76474-86970	0.399588	1.10538	-1.46795	5.00E-05	0.00050042	sp|Q7XBQ9|RGA2_SOLBU Disease resistance protein RGA2 OS=Solanum bulbocastanum GN=RGA2 PE=1 SV=1//8.06289e-07	GO:0008150,GO:0003824,GO:0016020,GO:0005575,GO:0032991,GO:0044425,GO:0043234,GO:0008152,GO:0031224,GO:0016021,GO:0005623,GO:0044464,GO:0016787,GO:0005622,GO:1901564,GO:0044424,GO:0005737,GO:0044446,GO:0044422,GO:0009987,GO:0044444,GO:0043229,GO:0043226,GO:0071704,GO:0010467,GO:0044238,GO:0005783,GO:0031090,GO:0012505,GO:0044237,GO:0043231,GO:0043227,GO:0005787,GO:0006465,GO:0043603,GO:0044432,GO:…	biological_process,catalytic activity,membrane,cellular_component,macromolecular complex,membrane part,protein complex,metabolic process,intrinsic to membrane,integral to membrane,cell,cell part,hydrolase activity,intracellular,organonitrogen compound metabolic process,intracellular part,cytoplasm,intracellular organelle part,organelle part,cellular process,cytoplasmic part,intracellular organell…	--	--
TRIAE_CS42_U_TGACv1_642235_AA2113930.1	TRIAE_CS42_U_TGACv1_642235_AA2113930	-	TGACv1_scaffold_642235_U:63983-65526	38.8491	12.863	1.59466	5.00E-05	0.00050042	sp|P24805|TSJT1_TOBAC Stem-specific protein TSJT1 OS=Nicotiana tabacum GN=TSJT1 PE=2 SV=1//1.11729e-23	--	--	--	--
TRIAE_CS42_4BL_TGACv1_321969_AA1067340.1	TRIAE_CS42_4BL_TGACv1_321969_AA1067340	-	TGACv1_scaffold_321969_4BL:18977-25205	0.349376	1.07469	-1.62107	0.00015	0.00134134	sp|C0LGF4|FEI1_ARATH LRR receptor-like serine/threonine-protein kinase FEI 1 OS=Arabidopsis thaliana GN=FEI1 PE=1 SV=1//6.66751e-24	GO:0008150,GO:0003824,GO:0016020,GO:0005575,GO:0032991,GO:0044425,GO:1901576,GO:0009058,GO:0044249,GO:0008152,GO:0031224,GO:0016021,GO:0005623,GO:0044464,GO:0005622,GO:0044424,GO:0005737,GO:0005198,GO:0009987,GO:0044444,GO:0030529,GO:0043228,GO:0043232,GO:0005840,GO:0043229,GO:0043226,GO:0003735,GO:0034645,GO:0006412,GO:0009059,GO:0071704,GO:0010467,GO:0044238,GO:0051701,GO:0052126,GO:0052192,GO:…	biological_process,catalytic activity,membrane,cellular_component,macromolecular complex,membrane part,organic substance biosynthetic process,biosynthetic process,cellular biosynthetic process,metabolic process,intrinsic to membrane,integral to membrane,cell,cell part,intracellular,intracellular part,cytoplasm,structural molecule activity,cellular process,cytoplasmic part,ribonucleoprotein comple…	--	--
TRIAE_CS42_7BS_TGACv1_594704_AA1958210.1	TRIAE_CS42_7BS_TGACv1_594704_AA1958210	-	TGACv1_scaffold_594704_7BS:1889-4803	62.0152	43.1778	0.522333	0.00525	0.0265748	sp|Q8GYN5|RIN4_ARATH RPM1-interacting protein 4 OS=Arabidopsis thaliana GN=RIN4 PE=1 SV=1//7.51158e-07	--	--	--	--
TRIAE_CS42_7DS_TGACv1_621800_AA2026490.1	TRIAE_CS42_7DS_TGACv1_621800_AA2026490	-	TGACv1_scaffold_621800_7DS:105905-107430	15.0468	10.5627	0.510477	0.0104	0.0458449	sp|Q7F8T6|OMT17_ORYSJ Tricin synthase 2 OS=Oryza sativa subsp. japonica GN=ROMT-17 PE=1 SV=1//6.14146e-107	GO:0008150,GO:0003824,GO:0005575,GO:0008152,GO:0044700,GO:0023052,GO:0007165,GO:0009987,GO:0050794,GO:0050896,GO:0050789,GO:0071704,GO:0044699,GO:0044238,GO:0065007,GO:0007154,GO:0044763,GO:0008168,GO:0044237,GO:0007186,GO:0008171,GO:0016741,GO:0016740,GO:0007166,GO:0007218,GO:0004719,GO:0051716,GO:0010340,GO:0051998,GO:0003674,GO:0005576,GO:0008757,GO:0008276,GO:0019538,GO:0043170,GO:0044267,GO:…	biological_process,catalytic activity,cellular_component,metabolic process,single organism signaling,signaling,signal transduction,cellular process,regulation of cellular process,response to stimulus,regulation of biological process,organic substance metabolic process,single-organism process,primary metabolic process,biological regulation,cell communication,single-organism cellular process,methyl…	--	--
TRIAE_CS42_4AL_TGACv1_288181_AA0939800.1	TRIAE_CS42_4AL_TGACv1_288181_AA0939800	-	TGACv1_scaffold_288181_4AL:205963-219395	13.6974	0.483005	4.82572	5.00E-05	0.00050042	sp|P12810|HS16A_WHEAT 16.9 kDa class I heat shock protein 1 OS=Triticum aestivum GN=hsp16.9A PE=2 SV=1//3.78951e-60	GO:0008150,GO:0005575,GO:0005576,GO:0009405,GO:0051704	biological_process,cellular_component,extracellular region,pathogenesis,multi-organism process	bdi04141	Protein processing in endoplasmic reticulum
TRIAE_CS42_6BL_TGACv1_499882_AA1593960.2	TRIAE_CS42_6BL_TGACv1_499882_AA1593960	-	TGACv1_scaffold_499882_6BL:62195-69813	1.24072	2.57833	-1.05526	0.00025	0.00209386	sp|Q9C5U0|AHK4_ARATH Histidine kinase 4 OS=Arabidopsis thaliana GN=AHK4 PE=1 SV=1//0	GO:0008150,GO:0003824,GO:0005575,GO:0044700,GO:0023052,GO:0007165,GO:0009987,GO:0050794,GO:0050896,GO:0050789,GO:0044699,GO:0065007,GO:0007154,GO:0000155,GO:0044763,GO:0004673,GO:0016775,GO:0016740,GO:0019028,GO:0004871,GO:0060089,GO:0004872,GO:0038023,GO:0044423,GO:0051716,GO:0019012,GO:0003674,GO:0000160,GO:0016772,GO:0016773,GO:0016301,GO:0004672	biological_process,catalytic activity,cellular_component,single organism signaling,signaling,signal transduction,cellular process,regulation of cellular process,response to stimulus,regulation of biological process,single-organism process,biological regulation,cell communication,phosphorelay sensor kinase activity,single-organism cellular process,protein histidine kinase activity,phosphotransfera…	bdi04075	Plant hormone signal transduction
TRIAE_CS42_7AL_TGACv1_555973_AA1751470.1	TRIAE_CS42_7AL_TGACv1_555973_AA1751470	-	TGACv1_scaffold_555973_7AL:246466-253076	13.3323	35.4127	-1.40934	5.00E-05	0.00050042	sp|Q84UP7|CSLF6_ORYSJ Probable mixed-linked glucan synthase 6 OS=Oryza sativa subsp. japonica GN=CSLF6 PE=2 SV=1//0	GO:0005975,GO:0008150,GO:0003824,GO:0016020,GO:0044262,GO:0006073,GO:0044042,GO:0044723,GO:0005575,GO:0035251,GO:0051274,GO:0044264,GO:0016051,GO:0034637,GO:0030244,GO:0005976,GO:0051273,GO:0009250,GO:0030243,GO:1901576,GO:0016759,GO:0016760,GO:0009058,GO:0044710,GO:0046527,GO:0033692,GO:0044249,GO:0000271,GO:0016491,GO:0016757,GO:0008152,GO:0055114,GO:0008194,GO:0016758,GO:0016701,GO:0009987,GO:…	carbohydrate metabolic process,biological_process,catalytic activity,membrane,cellular carbohydrate metabolic process,cellular glucan metabolic process,glucan metabolic process,single-organism carbohydrate metabolic process,cellular_component,UDP-glucosyltransferase activity,beta-glucan biosynthetic process,cellular polysaccharide metabolic process,carbohydrate biosynthetic process,cellular carbo…	--	--
TRIAE_CS42_7AL_TGACv1_556387_AA1762050.1	TRIAE_CS42_7AL_TGACv1_556387_AA1762050	-	TGACv1_scaffold_556387_7AL:139785-142251	0.726776	3.46087	-2.25155	0.0002	0.00172443	-	--	--	--	--
TRIAE_CS42_7DL_TGACv1_602891_AA1971260.1	TRIAE_CS42_7DL_TGACv1_602891_AA1971260	-	TGACv1_scaffold_602891_7DL:45285-47940	1.05745	2.31561	-1.13079	0.0033	0.018261	sp|P28644|ROC1_SPIOL 28 kDa ribonucleoprotein, chloroplastic OS=Spinacia oleracea PE=1 SV=1//1.76914e-21	GO:0003674,GO:0003676,GO:1901363,GO:0097159,GO:0005488	molecular_function,nucleic acid binding,heterocyclic compound binding,organic cyclic compound binding,binding	--	--
TRIAE_CS42_7AL_TGACv1_559301_AA1799040.1	TRIAE_CS42_7AL_TGACv1_559301_AA1799040	-	TGACv1_scaffold_559301_7AL:9971-11835	412.669	0.549127	9.55363	5.00E-05	0.00050042	sp|Q5Z6A4|HFA6A_ORYSJ Putative heat stress transcription factor A-6a OS=Oryza sativa subsp. japonica GN=HSFA6A PE=3 SV=1//1.67683e-65	GO:0008150,GO:0005575,GO:1901576,GO:0009058,GO:0044249,GO:0008152,GO:0005623,GO:0044464,GO:0005622,GO:0044424,GO:0009987,GO:0050794,GO:0043229,GO:0043226,GO:0034645,GO:0009059,GO:0050789,GO:0071704,GO:0006914,GO:0010467,GO:0044699,GO:0044238,GO:0065007,GO:1901362,GO:0019438,GO:0044271,GO:0044763,GO:0018130,GO:0043565,GO:0044237,GO:0043231,GO:0043227,GO:0009056,GO:0016070,GO:0005634,GO:0034654,GO:…	biological_process,cellular_component,organic substance biosynthetic process,biosynthetic process,cellular biosynthetic process,metabolic process,cell,cell part,intracellular,intracellular part,cellular process,regulation of cellular process,intracellular organelle,organelle,cellular macromolecule biosynthetic process,macromolecule biosynthetic process,regulation of biological process,organic sub…	--	--
TRIAE_CS42_2DL_TGACv1_159174_AA0533780.2	TRIAE_CS42_2DL_TGACv1_159174_AA0533780	-	TGACv1_scaffold_159174_2DL:61564-62545	3.9772	1.98703	1.00114	0.0048	0.0247188	sp|Q84JK2|FD_ARATH Protein FD OS=Arabidopsis thaliana GN=FD PE=1 SV=1//6.37761e-08	GO:0008150,GO:0005575,GO:0032991,GO:1901576,GO:0009058,GO:0043234,GO:0044249,GO:0008152,GO:0051179,GO:0005623,GO:0044464,GO:0005622,GO:0044424,GO:0005737,GO:0051382,GO:0051383,GO:0044446,GO:0044422,GO:0009987,GO:0044444,GO:0071840,GO:0043228,GO:0043232,GO:0050794,GO:0043229,GO:0043226,GO:0034508,GO:0016043,GO:0006928,GO:0034645,GO:0009059,GO:0050789,GO:0070925,GO:0071704,GO:0006396,GO:0006914,GO:…	biological_process,cellular_component,macromolecular complex,organic substance biosynthetic process,biosynthetic process,protein complex,cellular biosynthetic process,metabolic process,localization,cell,cell part,intracellular,intracellular part,cytoplasm,kinetochore assembly,kinetochore organization,intracellular organelle part,organelle part,cellular process,cytoplasmic part,cellular component …	--	--
TRIAE_CS42_3AL_TGACv1_194265_AA0629820.1	TRIAE_CS42_3AL_TGACv1_194265_AA0629820	-	TGACv1_scaffold_194265_3AL:22924-29886	0.880782	1.77986	-1.0149	0.00065	0.00475004	sp|Q5XF36|KMS1_ARATH Vacuole membrane protein KMS1 OS=Arabidopsis thaliana GN=KMS1 PE=1 SV=1//1.85666e-22	--	--	--	--
TRIAE_CS42_1AL_TGACv1_003215_AA0048760.1	TRIAE_CS42_1AL_TGACv1_003215_AA0048760	-	TGACv1_scaffold_003215_1AL:16420-24245	1.25199	3.1134	-1.31426	5.00E-05	0.00050042	sp|Q8W1Y3|KP1_ARATH Kinesin KP1 OS=Arabidopsis thaliana GN=KP1 PE=1 SV=2//1.93219e-180	GO:0008150,GO:0003824,GO:1901576,GO:0009058,GO:0044249,GO:0008152,GO:0003774,GO:0016787,GO:0009987,GO:0003777,GO:0007018,GO:0050794,GO:0006928,GO:0034645,GO:0009059,GO:0050789,GO:0071704,GO:0010467,GO:0044699,GO:0044238,GO:0065007,GO:1901362,GO:0016817,GO:0016818,GO:0008017,GO:0019438,GO:0044271,GO:0044763,GO:0018130,GO:0043565,GO:0044237,GO:0016462,GO:0015631,GO:0008092,GO:0016070,GO:0017111,GO:…	biological_process,catalytic activity,organic substance biosynthetic process,biosynthetic process,cellular biosynthetic process,metabolic process,motor activity,hydrolase activity,cellular process,microtubule motor activity,microtubule-based movement,regulation of cellular process,cellular component movement,cellular macromolecule biosynthetic process,macromolecule biosynthetic process,regulation…	--	--
TRIAE_CS42_5DL_TGACv1_435248_AA1447750.1	TRIAE_CS42_5DL_TGACv1_435248_AA1447750	-	TGACv1_scaffold_435248_5DL:6255-9510	5.75439	2.83173	1.02298	5.00E-05	0.00050042	sp|Q01899|HSP7M_PHAVU Heat shock 70 kDa protein, mitochondrial OS=Phaseolus vulgaris PE=2 SV=1//0	GO:0005975,GO:0008150,GO:0003824,GO:0000902,GO:0032989,GO:0009653,GO:0048869,GO:0008152,GO:0048856,GO:0044767,GO:0016787,GO:0009987,GO:0071840,GO:0016043,GO:0071704,GO:0044699,GO:0032502,GO:0044238,GO:0016817,GO:0044763,GO:0016740,GO:0003674,GO:0016772,GO:0016773	carbohydrate metabolic process,biological_process,catalytic activity,cell morphogenesis,cellular component morphogenesis,anatomical structure morphogenesis,cellular developmental process,metabolic process,anatomical structure development,single-organism developmental process,hydrolase activity,cellular process,cellular component organization or biogenesis,cellular component organization,organic s…	bdi03018	RNA degradation
TRIAE_CS42_2BL_TGACv1_129990_AA0401100.4	TRIAE_CS42_2BL_TGACv1_129990_AA0401100	-	TGACv1_scaffold_129990_2BL:83407-88715	2.09306	4.30659	-1.04093	0.0022	0.0131464	sp|Q8RY16|PEX6_ARATH Peroxisome biogenesis protein 6 OS=Arabidopsis thaliana GN=PEX6 PE=1 SV=1//0	GO:0008150,GO:0003824,GO:1901576,GO:0009058,GO:0044249,GO:0008152,GO:0016787,GO:0009987,GO:0050794,GO:0050896,GO:0034645,GO:0009059,GO:0050789,GO:0071704,GO:0010467,GO:0044699,GO:0044238,GO:0065007,GO:1901362,GO:0016817,GO:0016818,GO:0019438,GO:0044271,GO:0044763,GO:0003723,GO:0018130,GO:0044237,GO:0042623,GO:0016462,GO:0016740,GO:0016070,GO:0008134,GO:0019201,GO:0004127,GO:0017111,GO:0019205,GO:…	biological_process,catalytic activity,organic substance biosynthetic process,biosynthetic process,cellular biosynthetic process,metabolic process,hydrolase activity,cellular process,regulation of cellular process,response to stimulus,cellular macromolecule biosynthetic process,macromolecule biosynthetic process,regulation of biological process,organic substance metabolic process,gene expression,s…	bdi04146	Peroxisome
TRIAE_CS42_3AS_TGACv1_212619_AA0702120.1	TRIAE_CS42_3AS_TGACv1_212619_AA0702120	-	TGACv1_scaffold_212619_3AS:21032-22145	20.2984	5.68368	1.83647	5.00E-05	0.00050042	sp|P12940|IBB_HORVU Bowman-Birk type trypsin inhibitor OS=Hordeum vulgare GN=BBBI PE=1 SV=1//5.77918e-36	GO:0005575,GO:0004867,GO:0004866,GO:0061135,GO:0030414,GO:0061134,GO:0030234,GO:0003674,GO:0004857,GO:0005576	cellular_component,serine-type endopeptidase inhibitor activity,endopeptidase inhibitor activity,endopeptidase regulator activity,peptidase inhibitor activity,peptidase regulator activity,enzyme regulator activity,molecular_function,enzyme inhibitor activity,extracellular region	--	--
TRIAE_CS42_5DL_TGACv1_434936_AA1443840.1	TRIAE_CS42_5DL_TGACv1_434936_AA1443840	-	TGACv1_scaffold_434936_5DL:24020-26210	8.15098	2.66585	1.61237	5.00E-05	0.00050042	sp|P93147|C81E1_GLYEC Isoflavone 2&apos;-hydroxylase OS=Glycyrrhiza echinata GN=CYP81E1 PE=1 SV=2//3.58989e-123	GO:0008150,GO:0003824,GO:0044710,GO:0016491,GO:0008152,GO:0055114,GO:0043169,GO:0046872,GO:0046906,GO:0046914,GO:0020037,GO:0003674,GO:0005506,GO:0043167,GO:0016705,GO:1901363,GO:0097159,GO:0005488	biological_process,catalytic activity,single-organism metabolic process,oxidoreductase activity,metabolic process,oxidation-reduction process,cation binding,metal ion binding,tetrapyrrole binding,transition metal ion binding,heme binding,molecular_function,iron ion binding,ion binding,oxidoreductase activity, acting on paired donors, with incorporation or reduction of molecular oxygen,heterocycli…	--	--
TRIAE_CS42_7DS_TGACv1_622676_AA2043830.2	TRIAE_CS42_7DS_TGACv1_622676_AA2043830	-	TGACv1_scaffold_622676_7DS:19296-22802	3.71389	0.866794	2.09917	5.00E-05	0.00050042	sp|Q8L733|Y4121_ARATH Putative transferase At4g12130, mitochondrial OS=Arabidopsis thaliana GN=At4g12130 PE=1 SV=1//1.14113e-148	--	--	--	--
TRIAE_CS42_6AS_TGACv1_486079_AA1556500.2	TRIAE_CS42_6AS_TGACv1_486079_AA1556500	-	TGACv1_scaffold_486079_6AS:8116-19715	1.94427	3.66397	-0.914175	0.0001	0.000937052	sp|Q6EVK6|BRM_ARATH ATP-dependent helicase BRM OS=Arabidopsis thaliana GN=BRM PE=1 SV=1//0	GO:0008150,GO:0003824,GO:0005575,GO:1901576,GO:0009058,GO:0044710,GO:0044249,GO:0016491,GO:0008152,GO:0055114,GO:0005623,GO:0044464,GO:0016787,GO:0005622,GO:0044424,GO:0009987,GO:0050794,GO:0043229,GO:0043226,GO:0034645,GO:0009059,GO:0050789,GO:0071704,GO:0010467,GO:0044238,GO:0065007,GO:1901362,GO:0019438,GO:0044271,GO:0018130,GO:0044237,GO:0043231,GO:0043227,GO:0016070,GO:0005634,GO:0034654,GO:…	biological_process,catalytic activity,cellular_component,organic substance biosynthetic process,biosynthetic process,single-organism metabolic process,cellular biosynthetic process,oxidoreductase activity,metabolic process,oxidation-reduction process,cell,cell part,hydrolase activity,intracellular,intracellular part,cellular process,regulation of cellular process,intracellular organelle,organelle…	--	--
TRIAE_CS42_7BS_TGACv1_592306_AA1935390.1	TRIAE_CS42_7BS_TGACv1_592306_AA1935390	-	TGACv1_scaffold_592306_7BS:123657-125754	1.64842	5.07292	-1.62173	5.00E-05	0.00050042	sp|Q9XGD6|CAMT1_MAIZE Caffeoyl-CoA O-methyltransferase 1 OS=Zea mays GN=CCOAOMT1 PE=2 SV=1//4.05814e-146	GO:0003824,GO:0008168,GO:0008171,GO:0016741,GO:0016740,GO:0003674	catalytic activity,methyltransferase activity,O-methyltransferase activity,transferase activity, transferring one-carbon groups,transferase activity,molecular_function	bdi00941,bdi01110,bdi00940,bdi00360,bdi01100	Flavonoid biosynthesis,Biosynthesis of secondary metabolites,Phenylpropanoid biosynthesis,Phenylalanine metabolism,Metabolic pathways
TRIAE_CS42_5AL_TGACv1_375958_AA1229440.1	TRIAE_CS42_5AL_TGACv1_375958_AA1229440	-	TGACv1_scaffold_375958_5AL:48258-49125	1.2533	4.9819	-1.99097	0.00015	0.00134134	sp|B7F8P5|SAU39_ORYSJ Auxin-responsive protein SAUR36 OS=Oryza sativa subsp. japonica GN=SAUR39 PE=2 SV=1//1.57096e-30	GO:0008150,GO:0050896,GO:0010033,GO:0009725,GO:0009719,GO:0042221,GO:0009733	biological_process,response to stimulus,response to organic substance,response to hormone stimulus,response to endogenous stimulus,response to chemical stimulus,response to auxin stimulus	--	--
TRIAE_CS42_2BS_TGACv1_146384_AA0464000.1	TRIAE_CS42_2BS_TGACv1_146384_AA0464000	-	TGACv1_scaffold_146384_2BS:99895-103940	127.825	88.8948	0.524004	0.00875	0.0399741	sp|Q9FE01|APX2_ORYSJ L-ascorbate peroxidase 2, cytosolic OS=Oryza sativa subsp. japonica GN=APX2 PE=1 SV=1//1.99474e-116	GO:0008150,GO:0003824,GO:0016020,GO:0005575,GO:0044710,GO:0016491,GO:0008152,GO:0051234,GO:0006810,GO:0051179,GO:0055114,GO:0016209,GO:0050896,GO:0005215,GO:0004601,GO:0016684,GO:0006979,GO:0046906,GO:0020037,GO:0003674,GO:0006950,GO:1901363,GO:0097159,GO:0005488	biological_process,catalytic activity,membrane,cellular_component,single-organism metabolic process,oxidoreductase activity,metabolic process,establishment of localization,transport,localization,oxidation-reduction process,antioxidant activity,response to stimulus,transporter activity,peroxidase activity,oxidoreductase activity, acting on peroxide as acceptor,response to oxidative stress,tetrapyr…	bdi00053,bdi00480	Ascorbate and aldarate metabolism,Glutathione metabolism
TRIAE_CS42_4DL_TGACv1_343739_AA1138890.2	TRIAE_CS42_4DL_TGACv1_343739_AA1138890	-	TGACv1_scaffold_343739_4DL:4542-7365	2.70096	5.75324	-1.0909	5.00E-05	0.00050042	sp|O48724|WEB1_ARATH Protein WEAK CHLOROPLAST MOVEMENT UNDER BLUE LIGHT 1 OS=Arabidopsis thaliana GN=WEB1 PE=1 SV=1//5.47333e-11	GO:0008150,GO:0003824,GO:0005575,GO:1901576,GO:0009058,GO:0044249,GO:0008152,GO:0005623,GO:0044464,GO:0016787,GO:0005622,GO:0044424,GO:0009987,GO:0043229,GO:0043226,GO:0034645,GO:0009059,GO:0071704,GO:0044238,GO:0016817,GO:0016818,GO:0044237,GO:0043231,GO:0043227,GO:0005634,GO:0003674,GO:1901360,GO:0006807,GO:0034641,GO:0006260,GO:0006725,GO:0046483,GO:0043167,GO:0006139,GO:0090304,GO:0043170,GO:…	biological_process,catalytic activity,cellular_component,organic substance biosynthetic process,biosynthetic process,cellular biosynthetic process,metabolic process,cell,cell part,hydrolase activity,intracellular,intracellular part,cellular process,intracellular organelle,organelle,cellular macromolecule biosynthetic process,macromolecule biosynthetic process,organic substance metabolic process,p…	--	--
TRIAE_CS42_2BL_TGACv1_129689_AA0392730.1	TRIAE_CS42_2BL_TGACv1_129689_AA0392730	-	TGACv1_scaffold_129689_2BL:98951-103166	0.686398	1.50313	-1.13085	5.00E-05	0.00050042	sp|Q9ZVR7|PSKR1_ARATH Phytosulfokine receptor 1 OS=Arabidopsis thaliana GN=PSKR1 PE=2 SV=4//0	GO:0008150,GO:0003824,GO:0005575,GO:0008152,GO:0009987,GO:0071704,GO:0044238,GO:0044237,GO:0016740,GO:0019028,GO:0044423,GO:0019012,GO:0003674,GO:0043167,GO:0019538,GO:0043170,GO:0044267,GO:0044260,GO:0035639,GO:0036094,GO:0005524,GO:0000166,GO:1901265,GO:0043168,GO:0016772,GO:0017076,GO:0032553,GO:0016773,GO:0001883,GO:0032549,GO:0032550,GO:0032555,GO:0001882,GO:0016301,GO:0006464,GO:0036211,GO:…	biological_process,catalytic activity,cellular_component,metabolic process,cellular process,organic substance metabolic process,primary metabolic process,cellular metabolic process,transferase activity,viral capsid,virion part,virion,molecular_function,ion binding,protein metabolic process,macromolecule metabolic process,cellular protein metabolic process,cellular macromolecule metabolic process,…	--	--
TRIAE_CS42_3DS_TGACv1_271540_AA0901890.1	TRIAE_CS42_3DS_TGACv1_271540_AA0901890	-	TGACv1_scaffold_271540_3DS:28514-31077	2.40306	7.34791	-1.61246	5.00E-05	0.00050042	sp|Q8W487|YB95_ARATH Uncharacterized protein At2g39795, mitochondrial OS=Arabidopsis thaliana GN=At2g39795 PE=2 SV=1//8.99177e-31	GO:0008150,GO:0005575,GO:0032991,GO:1901576,GO:0009058,GO:0044249,GO:0008152,GO:0005623,GO:0044464,GO:0005622,GO:0044424,GO:0005737,GO:0044446,GO:0044422,GO:0009987,GO:0044444,GO:0030529,GO:0005681,GO:0043228,GO:0043232,GO:0050794,GO:0043229,GO:0043226,GO:0044428,GO:0034645,GO:0009059,GO:0050789,GO:0008380,GO:0000375,GO:0000377,GO:0000398,GO:0071704,GO:0006396,GO:0010467,GO:0044238,GO:0065007,GO:…	biological_process,cellular_component,macromolecular complex,organic substance biosynthetic process,biosynthetic process,cellular biosynthetic process,metabolic process,cell,cell part,intracellular,intracellular part,cytoplasm,intracellular organelle part,organelle part,cellular process,cytoplasmic part,ribonucleoprotein complex,spliceosomal complex,non-membrane-bounded organelle,intracellular no…	--	--
TRIAE_CS42_1BL_TGACv1_031390_AA0112990.1	TRIAE_CS42_1BL_TGACv1_031390_AA0112990	-	TGACv1_scaffold_031390_1BL:8015-10244	1.94262	3.36197	-0.791303	0.00135	0.00876701	sp|Q8S9H7|DIV_ANTMA Transcription factor DIVARICATA OS=Antirrhinum majus GN=DIVARICATA PE=2 SV=1//4.92117e-76	GO:0008150,GO:0003824,GO:0005575,GO:0005623,GO:0044464,GO:0016787,GO:0005622,GO:0044424,GO:0006338,GO:0016568,GO:0009987,GO:0071840,GO:0043229,GO:0043226,GO:0006325,GO:0016043,GO:0044699,GO:0006996,GO:0016817,GO:0016818,GO:0044763,GO:0051276,GO:0043231,GO:0043227,GO:0005634,GO:0003674,GO:0043167,GO:0035639,GO:0003676,GO:0036094,GO:0005524,GO:0000166,GO:1901265,GO:0043168,GO:0017076,GO:0032553,GO:…	biological_process,catalytic activity,cellular_component,cell,cell part,hydrolase activity,intracellular,intracellular part,chromatin remodeling,chromatin modification,cellular process,cellular component organization or biogenesis,intracellular organelle,organelle,chromatin organization,cellular component organization,single-organism process,organelle organization,hydrolase activity, acting on ac…	--	--
TRIAE_CS42_7AL_TGACv1_556974_AA1774520.1	TRIAE_CS42_7AL_TGACv1_556974_AA1774520	-	TGACv1_scaffold_556974_7AL:44296-48575	20.1634	13.645	0.563369	0.00385	0.0207086	sp|Q5Z7L0|BGAL9_ORYSJ Beta-galactosidase 9 OS=Oryza sativa subsp. japonica GN=Os06g0573600 PE=2 SV=1//2.11063e-119	GO:0005975,GO:0008150,GO:0003824,GO:0005575,GO:0032991,GO:0043234,GO:0004553,GO:0016798,GO:0008152,GO:0016787,GO:0071704,GO:0015925,GO:0044238,GO:0004565,GO:0009341,GO:0003674	carbohydrate metabolic process,biological_process,catalytic activity,cellular_component,macromolecular complex,protein complex,hydrolase activity, hydrolyzing O-glycosyl compounds,hydrolase activity, acting on glycosyl bonds,metabolic process,hydrolase activity,organic substance metabolic process,galactosidase activity,primary metabolic process,beta-galactosidase activity,beta-galactosidase compl…	--	--
TRIAE_CS42_2BS_TGACv1_146248_AA0460220.1	TRIAE_CS42_2BS_TGACv1_146248_AA0460220	-	TGACv1_scaffold_146248_2BS:32659-33975	152.703	0.19776	9.59276	0.00315	0.0175885	-	--	--	--	--
TRIAE_CS42_4AL_TGACv1_288624_AA0953960.2	TRIAE_CS42_4AL_TGACv1_288624_AA0953960	-	TGACv1_scaffold_288624_4AL:60410-63870	23.655	7.68982	1.62112	5.00E-05	0.00050042	sp|Q9C810|Y1342_ARATH PHD finger protein At1g33420 OS=Arabidopsis thaliana GN=At1g33420 PE=1 SV=1//1.52883e-172	GO:0003674,GO:0005488,GO:0005515	molecular_function,binding,protein binding	--	--
TRIAE_CS42_5DL_TGACv1_434940_AA1443920.1	TRIAE_CS42_5DL_TGACv1_434940_AA1443920	-	TGACv1_scaffold_434940_5DL:8536-12955	7.58586	16.7594	-1.14359	5.00E-05	0.00050042	sp|Q69SG5|GUN24_ORYSJ Endoglucanase 24 OS=Oryza sativa subsp. japonica GN=Os09g0533900 PE=2 SV=1//0	GO:0005975,GO:0008150,GO:0003824,GO:0016020,GO:0005575,GO:0044425,GO:0004553,GO:0016798,GO:0008152,GO:0051234,GO:0006810,GO:0031224,GO:0051179,GO:0016021,GO:0016787,GO:0006811,GO:0015672,GO:0006812,GO:0030001,GO:0071704,GO:0005215,GO:0044699,GO:0044238,GO:0030955,GO:0031420,GO:0022857,GO:0043169,GO:0046872,GO:0022836,GO:0022839,GO:0044765,GO:0005267,GO:0006813,GO:0015079,GO:0005261,GO:0022843,GO:…	carbohydrate metabolic process,biological_process,catalytic activity,membrane,cellular_component,membrane part,hydrolase activity, hydrolyzing O-glycosyl compounds,hydrolase activity, acting on glycosyl bonds,metabolic process,establishment of localization,transport,intrinsic to membrane,localization,integral to membrane,hydrolase activity,ion transport,monovalent inorganic cation transport,catio…	--	--
TRIAE_CS42_5DS_TGACv1_456621_AA1475290.1	TRIAE_CS42_5DS_TGACv1_456621_AA1475290	-	TGACv1_scaffold_456621_5DS:76377-80480	0.279675	1.15309	-2.04368	0.0031	0.0173592	sp|Q851W1|SLY1_ORYSJ SEC1 family transport protein SLY1 OS=Oryza sativa subsp. japonica GN=SLY1 PE=2 SV=1//0	GO:0008150,GO:0003824,GO:1901576,GO:0009058,GO:0044710,GO:0016874,GO:0044249,GO:0044283,GO:0044711,GO:0008152,GO:0051234,GO:0006810,GO:0016053,GO:0046394,GO:0051179,GO:0044281,GO:0019752,GO:0009987,GO:0043436,GO:0006082,GO:0006633,GO:0072330,GO:0008610,GO:0006631,GO:0016192,GO:0071704,GO:0032787,GO:0044699,GO:0044238,GO:0044255,GO:0051649,GO:0051641,GO:0006629,GO:0044763,GO:0044237,GO:0044765,GO:…	biological_process,catalytic activity,organic substance biosynthetic process,biosynthetic process,single-organism metabolic process,ligase activity,cellular biosynthetic process,small molecule biosynthetic process,single-organism biosynthetic process,metabolic process,establishment of localization,transport,organic acid biosynthetic process,carboxylic acid biosynthetic process,localization,small …	--	--
TRIAE_CS42_2AL_TGACv1_094596_AA0300120.1	TRIAE_CS42_2AL_TGACv1_094596_AA0300120	-	TGACv1_scaffold_094596_2AL:43118-45685	8.30264	3.69212	1.16912	0.0006	0.00443759	sp|Q0WMV8|PHF5B_ARATH PHD finger-like domain-containing protein 5B OS=Arabidopsis thaliana GN=At1g07170 PE=2 SV=1//1.91647e-72	GO:0008150,GO:0003824,GO:0016020,GO:0005575,GO:1901576,GO:0009058,GO:0044710,GO:0044249,GO:0044283,GO:0044711,GO:0008152,GO:0044281,GO:1901564,GO:1901566,GO:0009987,GO:0016866,GO:0009110,GO:0042364,GO:0016853,GO:0006766,GO:0006767,GO:0071704,GO:0009236,GO:0033014,GO:0033013,GO:0009235,GO:1901362,GO:0019438,GO:0016867,GO:0016993,GO:0044271,GO:0018130,GO:0044237,GO:0003674,GO:1901360,GO:0006807,GO:…	biological_process,catalytic activity,membrane,cellular_component,organic substance biosynthetic process,biosynthetic process,single-organism metabolic process,cellular biosynthetic process,small molecule biosynthetic process,single-organism biosynthetic process,metabolic process,small molecule metabolic process,organonitrogen compound metabolic process,organonitrogen compound biosynthetic proces…	bdi03040	Spliceosome
TRIAE_CS42_5BL_TGACv1_405746_AA1334390.1	TRIAE_CS42_5BL_TGACv1_405746_AA1334390	-	TGACv1_scaffold_405746_5BL:34006-35889	12.7132	8.40846	0.596416	0.0031	0.0173592	sp|O82089|CCH_ARATH Copper transport protein CCH OS=Arabidopsis thaliana GN=CCH PE=1 SV=1//1.16782e-11	GO:0008150,GO:0051234,GO:0006810,GO:0051179,GO:0006811,GO:0006812,GO:0030001,GO:0044699,GO:0043169,GO:0046872,GO:0044765,GO:0003674,GO:0043167,GO:0005488	biological_process,establishment of localization,transport,localization,ion transport,cation transport,metal ion transport,single-organism process,cation binding,metal ion binding,single-organism transport,molecular_function,ion binding,binding	--	--
TRIAE_CS42_6AS_TGACv1_485850_AA1553310.1	TRIAE_CS42_6AS_TGACv1_485850_AA1553310	-	TGACv1_scaffold_485850_6AS:8624-17465	3.57657	5.39063	-0.591876	0.0032	0.0178137	sp|Q8RXN0|AB11G_ARATH ABC transporter G family member 11 OS=Arabidopsis thaliana GN=ABCG11 PE=1 SV=1//0	GO:0008150,GO:0003824,GO:0016020,GO:0005575,GO:0003924,GO:0008152,GO:0016787,GO:0009987,GO:0005525,GO:0071704,GO:0032561,GO:0019001,GO:0044238,GO:0016817,GO:0016818,GO:0003723,GO:0044237,GO:0016462,GO:0016740,GO:0019201,GO:0004127,GO:0017111,GO:0019205,GO:0003674,GO:0003724,GO:1901360,GO:0006807,GO:0034641,GO:0006725,GO:0046483,GO:0016887,GO:0043167,GO:0006139,GO:0035639,GO:0003676,GO:0036094,GO:…	biological_process,catalytic activity,membrane,cellular_component,GTPase activity,metabolic process,hydrolase activity,cellular process,GTP binding,organic substance metabolic process,guanyl ribonucleotide binding,guanyl nucleotide binding,primary metabolic process,hydrolase activity, acting on acid anhydrides,hydrolase activity, acting on acid anhydrides, in phosphorus-containing anhydrides,RNA …	--	--
TRIAE_CS42_4AS_TGACv1_307092_AA1016900.3	TRIAE_CS42_4AS_TGACv1_307092_AA1016900	-	TGACv1_scaffold_307092_4AS:40177-45896	1.34109	2.66642	-0.991496	0.0078	0.0364856	sp|Q6R0E3|TRP5_ARATH Telomere repeat-binding protein 5 OS=Arabidopsis thaliana GN=TRP5 PE=1 SV=2//2.09352e-88	GO:0003824,GO:0016020,GO:0005575,GO:0044425,GO:0031224,GO:0016021,GO:0016787,GO:0043169,GO:0046872,GO:0046914,GO:0003674,GO:0008270,GO:0008233,GO:0004222,GO:0043167,GO:0004175,GO:0008237,GO:0070011,GO:0005488	catalytic activity,membrane,cellular_component,membrane part,intrinsic to membrane,integral to membrane,hydrolase activity,cation binding,metal ion binding,transition metal ion binding,molecular_function,zinc ion binding,peptidase activity,metalloendopeptidase activity,ion binding,endopeptidase activity,metallopeptidase activity,peptidase activity, acting on L-amino acid peptides,binding	--	--
TRIAE_CS42_4DL_TGACv1_343117_AA1130150.1	TRIAE_CS42_4DL_TGACv1_343117_AA1130150	-	TGACv1_scaffold_343117_4DL:40107-42967	7.67312	0.858604	3.15975	5.00E-05	0.00050042	sp|O64592|SRO3_ARATH Probable inactive poly [ADP-ribose] polymerase SRO3 OS=Arabidopsis thaliana GN=SRO3 PE=1 SV=2//1.10766e-37	GO:0003824,GO:0016757,GO:0016740,GO:0003674,GO:0003950,GO:0016763	catalytic activity,transferase activity, transferring glycosyl groups,transferase activity,molecular_function,NAD+ ADP-ribosyltransferase activity,transferase activity, transferring pentosyl groups	--	--
TRIAE_CS42_4DS_TGACv1_361995_AA1175420.1	TRIAE_CS42_4DS_TGACv1_361995_AA1175420	-	TGACv1_scaffold_361995_4DS:35407-41336	10.4147	6.69461	0.637547	0.0022	0.0131464	sp|Q99JH1|RP25L_MOUSE Ribonuclease P protein subunit p25-like protein OS=Mus musculus GN=Rpp25l PE=2 SV=1//5.87318e-19	GO:0008150,GO:0003824,GO:0005575,GO:0032991,GO:0043234,GO:0008152,GO:0005623,GO:0044464,GO:0016787,GO:0005622,GO:0044424,GO:0009987,GO:0043229,GO:0043226,GO:0050896,GO:0071704,GO:0006396,GO:0010467,GO:0044238,GO:0030076,GO:0042221,GO:0044237,GO:0043231,GO:0043227,GO:0046677,GO:0034660,GO:0016740,GO:0018298,GO:0016070,GO:0005634,GO:0034470,GO:0009636,GO:0003674,GO:1901360,GO:0006399,GO:0006807,GO:…	biological_process,catalytic activity,cellular_component,macromolecular complex,protein complex,metabolic process,cell,cell part,hydrolase activity,intracellular,intracellular part,cellular process,intracellular organelle,organelle,response to stimulus,organic substance metabolic process,RNA processing,gene expression,primary metabolic process,light-harvesting complex,response to chemical stimulu…	--	--
TRIAE_CS42_7BS_TGACv1_593971_AA1955420.1	TRIAE_CS42_7BS_TGACv1_593971_AA1955420	-	TGACv1_scaffold_593971_7BS:13215-14231	66.5914	38.7585	0.780824	5.00E-05	0.00050042	sp|P82658|TL19_ARATH Thylakoid lumenal 19 kDa protein, chloroplastic OS=Arabidopsis thaliana GN=At3g63540 PE=1 SV=2//2.0283e-70	GO:0008150,GO:0016020,GO:0005575,GO:0032991,GO:0044425,GO:0043234,GO:0008152,GO:0005623,GO:0044464,GO:0005622,GO:0044424,GO:0015979,GO:0009987,GO:0009521,GO:0034357,GO:0009579,GO:0044436,GO:0043169,GO:0044237,GO:0046872,GO:0009523,GO:0009654,GO:0019898,GO:0003674,GO:0005509,GO:0043167,GO:0005488	biological_process,membrane,cellular_component,macromolecular complex,membrane part,protein complex,metabolic process,cell,cell part,intracellular,intracellular part,photosynthesis,cellular process,photosystem,photosynthetic membrane,thylakoid,thylakoid part,cation binding,cellular metabolic process,metal ion binding,photosystem II,oxygen evolving complex,extrinsic to membrane,molecular_function,…	--	--
TRIAE_CS42_5AL_TGACv1_377599_AA1248250.1	TRIAE_CS42_5AL_TGACv1_377599_AA1248250	-	TGACv1_scaffold_377599_5AL:17195-24415	53.7864	0.612703	6.45591	5.00E-05	0.00050042	-	--	--	--	--
TRIAE_CS42_4BS_TGACv1_328812_AA1094010.1	TRIAE_CS42_4BS_TGACv1_328812_AA1094010	-	TGACv1_scaffold_328812_4BS:45383-48485	16.499	23.1324	-0.487531	0.01005	0.0446143	sp|O65351|SBT17_ARATH Subtilisin-like protease SBT1.7 OS=Arabidopsis thaliana GN=SBT1.7 PE=1 SV=1//0	GO:0008150,GO:0003824,GO:0008152,GO:0016787,GO:0071704,GO:0044238,GO:0008236,GO:0017171,GO:0004252,GO:0003674,GO:0008233,GO:0006508,GO:0004175,GO:0070011,GO:0019538,GO:0043170	biological_process,catalytic activity,metabolic process,hydrolase activity,organic substance metabolic process,primary metabolic process,serine-type peptidase activity,serine hydrolase activity,serine-type endopeptidase activity,molecular_function,peptidase activity,proteolysis,endopeptidase activity,peptidase activity, acting on L-amino acid peptides,protein metabolic process,macromolecule metab…	--	--
TRIAE_CS42_5AL_TGACv1_375999_AA1230430.3	TRIAE_CS42_5AL_TGACv1_375999_AA1230430	-	TGACv1_scaffold_375999_5AL:6015-8455	13.5706	7.12594	0.929338	5.00E-05	0.00050042	sp|O80507|CSK2E_ARATH Putative casein kinase II subunit beta-4 OS=Arabidopsis thaliana GN=At2g44680 PE=2 SV=1//1.30704e-85	GO:0005575,GO:0032991,GO:0043234,GO:0005623,GO:0044464,GO:0005622,GO:0044424,GO:0005956,GO:0019887,GO:0019207,GO:0030234,GO:0003674	cellular_component,macromolecular complex,protein complex,cell,cell part,intracellular,intracellular part,protein kinase CK2 complex,protein kinase regulator activity,kinase regulator activity,enzyme regulator activity,molecular_function	bdi04712,bdi03008	Circadian rhythm - plant,Ribosome biogenesis in eukaryotes
TRIAE_CS42_5DL_TGACv1_433042_AA1399580.1	TRIAE_CS42_5DL_TGACv1_433042_AA1399580	-	TGACv1_scaffold_433042_5DL:91095-93020	1.06918	0.194459	2.45897	0.00225	0.013395	sp|Q9SMN0|CXE12_ARATH Probable carboxylesterase 12 OS=Arabidopsis thaliana GN=CXE12 PE=1 SV=1//4.63114e-72	GO:0008150,GO:0003824,GO:0005575,GO:0008152,GO:0016787,GO:0003674,GO:0005576	biological_process,catalytic activity,cellular_component,metabolic process,hydrolase activity,molecular_function,extracellular region	--	--
TRIAE_CS42_4BL_TGACv1_320342_AA1036010.1	TRIAE_CS42_4BL_TGACv1_320342_AA1036010	-	TGACv1_scaffold_320342_4BL:98355-99344	33.8227	114.152	-1.75489	5.00E-05	0.00050042	sp|Q9SU34|ERLL2_ARATH pEARLI1-like lipid transfer protein 2 OS=Arabidopsis thaliana GN=At4g12490 PE=2 SV=1//1.59135e-25	GO:0008150,GO:0005575,GO:0009653,GO:0048869,GO:0048856,GO:0044767,GO:0005623,GO:0044464,GO:0005198,GO:0009987,GO:0071944,GO:0044699,GO:0032502,GO:0044763,GO:0030154,GO:0048609,GO:0003006,GO:0048468,GO:0032504,GO:0030312,GO:0005213,GO:0007292,GO:0007304,GO:0030703,GO:0030707,GO:0048477,GO:0007276,GO:0048646,GO:0022412,GO:0044702,GO:0042600,GO:0019953,GO:0003674,GO:0005576,GO:0044421,GO:0044419,GO:…	biological_process,cellular_component,anatomical structure morphogenesis,cellular developmental process,anatomical structure development,single-organism developmental process,cell,cell part,structural molecule activity,cellular process,cell periphery,single-organism process,developmental process,single-organism cellular process,cell differentiation,multicellular organismal reproductive process,de…	--	--
TRIAE_CS42_7DL_TGACv1_603202_AA1978200.1	TRIAE_CS42_7DL_TGACv1_603202_AA1978200	-	TGACv1_scaffold_603202_7DL:63056-65009	15.9045	10.6614	0.577036	0.0033	0.018261	sp|Q8LL69|DBNBT_TAXCA 3&apos;-N-debenzoyl-2&apos;-deoxytaxol N-benzoyltransferase OS=Taxus canadensis GN=TAX10 PE=1 SV=1//3.81625e-64	GO:0003824,GO:0016746,GO:0016747,GO:0016740,GO:0003674	catalytic activity,transferase activity, transferring acyl groups,transferase activity, transferring acyl groups other than amino-acyl groups,transferase activity,molecular_function	--	--
TRIAE_CS42_7AL_TGACv1_556815_AA1771560.1	TRIAE_CS42_7AL_TGACv1_556815_AA1771560	-	TGACv1_scaffold_556815_7AL:40835-48810	1.64123	0.917046	0.839713	0.0028	0.0159752	sp|Q9M322|TFB1C_ARATH Probable RNA polymerase II transcription factor B subunit 1-3 OS=Arabidopsis thaliana GN=TFB1-3 PE=2 SV=2//5.49036e-139	--	--	bdi03022,bdi03420	Basal transcription factors,Nucleotide excision repair
TRIAE_CS42_1BL_TGACv1_031113_AA0108080.1	TRIAE_CS42_1BL_TGACv1_031113_AA0108080	-	TGACv1_scaffold_031113_1BL:103615-105310	14.9021	23.4297	-0.652828	0.0007	0.00505853	sp|Q7XCA7|EXPB6_ORYSJ Expansin-B6 OS=Oryza sativa subsp. japonica GN=EXPB6 PE=2 SV=1//1.02862e-134	GO:0008150,GO:0003824,GO:0044710,GO:0016491,GO:0008152,GO:0055114,GO:0003674,GO:0051920,GO:0016705	biological_process,catalytic activity,single-organism metabolic process,oxidoreductase activity,metabolic process,oxidation-reduction process,molecular_function,peroxiredoxin activity,oxidoreductase activity, acting on paired donors, with incorporation or reduction of molecular oxygen	--	--
TRIAE_CS42_3DL_TGACv1_252070_AA0887500.1	TRIAE_CS42_3DL_TGACv1_252070_AA0887500	-	TGACv1_scaffold_252070_3DL:11377-16239	2.15367	3.72745	-0.791394	0.00135	0.00876701	sp|Q9LDK9|APBLA_ARATH Beta-adaptin-like protein A OS=Arabidopsis thaliana GN=BETAA-AD PE=1 SV=1//1.01597e-40	GO:0008150,GO:0016020,GO:0005575,GO:0032991,GO:0044425,GO:0043234,GO:0051234,GO:0006810,GO:0030117,GO:0048475,GO:0051179,GO:0005623,GO:0044464,GO:0005622,GO:0044424,GO:0005737,GO:0030118,GO:0009987,GO:0044444,GO:0030119,GO:0045184,GO:0030131,GO:0015031,GO:0008104,GO:0033036,GO:0016192,GO:0071702,GO:0044699,GO:0046907,GO:0006886,GO:0034613,GO:0070727,GO:0051649,GO:0051641,GO:0044763	biological_process,membrane,cellular_component,macromolecular complex,membrane part,protein complex,establishment of localization,transport,membrane coat,coated membrane,localization,cell,cell part,intracellular,intracellular part,cytoplasm,clathrin coat,cellular process,cytoplasmic part,AP-type membrane coat adaptor complex,establishment of protein localization,clathrin adaptor complex,protein t…	--	--
TRIAE_CS42_7DS_TGACv1_622746_AA2044600.1	TRIAE_CS42_7DS_TGACv1_622746_AA2044600	-	TGACv1_scaffold_622746_7DS:6155-8866	38.2658	27.0822	0.49871	0.008	0.0372255	sp|Q9XJ54|NTF2_ORYSJ Nuclear transport factor 2 OS=Oryza sativa subsp. japonica GN=NTF2 PE=2 SV=1//2.18525e-49	GO:0008150,GO:0016020,GO:0005575,GO:0000902,GO:0032989,GO:0009653,GO:0048869,GO:0051234,GO:0006810,GO:0048856,GO:0051179,GO:0044767,GO:0005623,GO:0044464,GO:0005622,GO:0009987,GO:0071840,GO:0050896,GO:0016043,GO:0006955,GO:0044699,GO:0032502,GO:0002376,GO:0044763	biological_process,membrane,cellular_component,cell morphogenesis,cellular component morphogenesis,anatomical structure morphogenesis,cellular developmental process,establishment of localization,transport,anatomical structure development,localization,single-organism developmental process,cell,cell part,intracellular,cellular process,cellular component organization or biogenesis,response to stimul…	--	--
TRIAE_CS42_1AS_TGACv1_019292_AA0064450.1	TRIAE_CS42_1AS_TGACv1_019292_AA0064450	-	TGACv1_scaffold_019292_1AS:103138-103979	7.64677	4.55367	0.747821	0.01085	0.0473701	sp|Q9FM54|FOLB2_ARATH Dihydroneopterin aldolase 2 OS=Arabidopsis thaliana GN=FOLB2 PE=1 SV=1//7.18764e-45	GO:0008150,GO:0003824,GO:0005575,GO:0032991,GO:1901576,GO:0009058,GO:0044710,GO:0044249,GO:0008152,GO:0005623,GO:0044464,GO:0044281,GO:0005622,GO:1901564,GO:0044424,GO:0005737,GO:0005198,GO:0019752,GO:0009987,GO:1901605,GO:0044444,GO:0043436,GO:0006082,GO:0006520,GO:0030529,GO:0043228,GO:0043232,GO:0005840,GO:0043229,GO:0043226,GO:0042558,GO:0003735,GO:0034645,GO:0006412,GO:0009059,GO:0071704,GO:…	biological_process,catalytic activity,cellular_component,macromolecular complex,organic substance biosynthetic process,biosynthetic process,single-organism metabolic process,cellular biosynthetic process,metabolic process,cell,cell part,small molecule metabolic process,intracellular,organonitrogen compound metabolic process,intracellular part,cytoplasm,structural molecule activity,carboxylic acid…	bdi01100,bdi00790	Metabolic pathways,Folate biosynthesis
TRIAE_CS42_3AS_TGACv1_211140_AA0685940.1	TRIAE_CS42_3AS_TGACv1_211140_AA0685940	-	TGACv1_scaffold_211140_3AS:29035-32177	1.88275	3.08627	-0.713019	0.01005	0.0446143	sp|Q9SZ83|Y4967_ARATH Uncharacterized oxidoreductase At4g09670 OS=Arabidopsis thaliana GN=At4g09670 PE=1 SV=1//1.6596e-114	GO:0003824,GO:0005575,GO:0032991,GO:0043234,GO:0016491,GO:0005623,GO:0044464,GO:0005622,GO:0044424,GO:0044446,GO:0044422,GO:0043228,GO:0043232,GO:0043229,GO:0043226,GO:0005882,GO:0045111,GO:0044430,GO:0005856,GO:0003674	catalytic activity,cellular_component,macromolecular complex,protein complex,oxidoreductase activity,cell,cell part,intracellular,intracellular part,intracellular organelle part,organelle part,non-membrane-bounded organelle,intracellular non-membrane-bounded organelle,intracellular organelle,organelle,intermediate filament,intermediate filament cytoskeleton,cytoskeletal part,cytoskeleton,molecula…	--	--
TRIAE_CS42_2DL_TGACv1_161984_AA0561310.1	TRIAE_CS42_2DL_TGACv1_161984_AA0561310	-	TGACv1_scaffold_161984_2DL:3853-5515	19.5569	6.63621	1.55924	5.00E-05	0.00050042	-	--	--	--	--
TRIAE_CS42_7DS_TGACv1_623429_AA2053040.1	TRIAE_CS42_7DS_TGACv1_623429_AA2053040	-	TGACv1_scaffold_623429_7DS:9376-13595	0.467716	2.25614	-2.27015	5.00E-05	0.00050042	sp|Q8W486|Y1491_ARATH Uncharacterized protein At1g04910 OS=Arabidopsis thaliana GN=At1g04910 PE=2 SV=1//5.39307e-78	--	--	--	--
TRIAE_CS42_5AL_TGACv1_375407_AA1221140.1	TRIAE_CS42_5AL_TGACv1_375407_AA1221140	-	TGACv1_scaffold_375407_5AL:58149-61295	30.349	48.7781	-0.684582	0.00025	0.00209386	sp|Q03033|EF1A_WHEAT Elongation factor 1-alpha OS=Triticum aestivum GN=TEF1 PE=2 SV=1//0	GO:0008150,GO:0003824,GO:1901576,GO:0009058,GO:0044710,GO:0044249,GO:0003924,GO:0008152,GO:0055114,GO:0016787,GO:0044700,GO:0023052,GO:0007165,GO:0006091,GO:0009987,GO:0050794,GO:0050896,GO:0050789,GO:0005525,GO:0071704,GO:0032561,GO:0019001,GO:0044699,GO:0065007,GO:0007154,GO:0016817,GO:0016818,GO:0045333,GO:0044763,GO:0044237,GO:0015980,GO:0016462,GO:0007186,GO:0031683,GO:0032403,GO:0015948,GO:…	biological_process,catalytic activity,organic substance biosynthetic process,biosynthetic process,single-organism metabolic process,cellular biosynthetic process,GTPase activity,metabolic process,oxidation-reduction process,hydrolase activity,single organism signaling,signaling,signal transduction,generation of precursor metabolites and energy,cellular process,regulation of cellular process,respo…	bdi03013	RNA transport
TRIAE_CS42_2DL_TGACv1_158800_AA0526320.1	TRIAE_CS42_2DL_TGACv1_158800_AA0526320	-	TGACv1_scaffold_158800_2DL:16565-19425	9.06702	3.7631	1.26871	5.00E-05	0.00050042	sp|Q94BT9|ATOX1_ARATH Copper transport protein ATX1 OS=Arabidopsis thaliana GN=ATX1 PE=1 SV=1//3.78948e-07	GO:0008150,GO:0016020,GO:0005575,GO:0032991,GO:1901576,GO:0009058,GO:0044249,GO:0008152,GO:0051234,GO:0006810,GO:0051179,GO:0005623,GO:0044464,GO:0005622,GO:0044424,GO:0009987,GO:0006811,GO:0030529,GO:0006812,GO:0034645,GO:0009059,GO:0030001,GO:0071704,GO:0005215,GO:0044699,GO:0044238,GO:0044763,GO:0022857,GO:0043169,GO:0044237,GO:0046872,GO:0044765,GO:0046873,GO:0055085,GO:0003674,GO:0022891,GO:…	biological_process,membrane,cellular_component,macromolecular complex,organic substance biosynthetic process,biosynthetic process,cellular biosynthetic process,metabolic process,establishment of localization,transport,localization,cell,cell part,intracellular,intracellular part,cellular process,ion transport,ribonucleoprotein complex,cation transport,cellular macromolecule biosynthetic process,ma…	--	--
TRIAE_CS42_U_TGACv1_643881_AA2135710.1	TRIAE_CS42_U_TGACv1_643881_AA2135710	-	TGACv1_scaffold_643881_U:8052-10315	2.81423	5.07027	-0.84932	0.0004	0.00313925	sp|Q9M876|SYYM_ARATH Tyrosine--tRNA ligase, chloroplastic/mitochondrial OS=Arabidopsis thaliana GN=EMB2768 PE=2 SV=1//0	GO:0008150,GO:0003824,GO:1901576,GO:0009058,GO:0044710,GO:0016874,GO:0044249,GO:0008152,GO:0044281,GO:1901564,GO:0019752,GO:0009987,GO:0043436,GO:0006082,GO:0006520,GO:0034645,GO:0006412,GO:0009059,GO:0071704,GO:0010467,GO:0044238,GO:0003723,GO:0016875,GO:0016876,GO:0044237,GO:0004812,GO:0034660,GO:0016740,GO:0016070,GO:0043038,GO:0043039,GO:0006418,GO:0003674,GO:1901360,GO:0006399,GO:0006807,GO:…	biological_process,catalytic activity,organic substance biosynthetic process,biosynthetic process,single-organism metabolic process,ligase activity,cellular biosynthetic process,metabolic process,small molecule metabolic process,organonitrogen compound metabolic process,carboxylic acid metabolic process,cellular process,oxoacid metabolic process,organic acid metabolic process,cellular amino acid …	bdi00970	Aminoacyl-tRNA biosynthesis
TRIAE_CS42_4BS_TGACv1_328472_AA1088460.1	TRIAE_CS42_4BS_TGACv1_328472_AA1088460	-	TGACv1_scaffold_328472_4BS:108216-110655	4.27776	8.78682	-1.03848	5.00E-05	0.00050042	sp|Q10DV7|ACT1_ORYSJ Actin-1 OS=Oryza sativa subsp. japonica GN=ACT1 PE=2 SV=1//0	GO:0005102,GO:0005179,GO:0003674,GO:0005488,GO:0005515	receptor binding,hormone activity,molecular_function,binding,protein binding	--	--
TRIAE_CS42_1DS_TGACv1_080152_AA0241550.1	TRIAE_CS42_1DS_TGACv1_080152_AA0241550	-	TGACv1_scaffold_080152_1DS:153926-179743	1.5473	0.69685	1.15084	0.0014	0.00903987	sp|Q338B9|GCN5_ORYSJ Histone acetyltransferase GCN5 OS=Oryza sativa subsp. japonica GN=GCN5 PE=2 SV=1//0	GO:0008150,GO:0003824,GO:0016746,GO:0016747,GO:0016407,GO:0008080,GO:0016410,GO:0016740,GO:0003674,GO:0009405,GO:0051704,GO:0005488,GO:0005515	biological_process,catalytic activity,transferase activity, transferring acyl groups,transferase activity, transferring acyl groups other than amino-acyl groups,acetyltransferase activity,N-acetyltransferase activity,N-acyltransferase activity,transferase activity,molecular_function,pathogenesis,multi-organism process,binding,protein binding	--	--
TRIAE_CS42_2AL_TGACv1_093074_AA0271300.1	TRIAE_CS42_2AL_TGACv1_093074_AA0271300	-	TGACv1_scaffold_093074_2AL:73955-77929	71.0501	16.3957	2.11552	5.00E-05	0.00050042	-	GO:0008150,GO:0003824,GO:1901576,GO:0009058,GO:0044710,GO:0044249,GO:0008152,GO:0016787,GO:0044281,GO:1901564,GO:0006790,GO:1901566,GO:0009987,GO:1901657,GO:0009116,GO:0009108,GO:0071704,GO:0044238,GO:0055086,GO:1901362,GO:0016817,GO:0006732,GO:0016818,GO:0051188,GO:0000103,GO:0004020,GO:0051186,GO:0004140,GO:0019438,GO:0044271,GO:1901135,GO:0003723,GO:0072521,GO:0009119,GO:0018130,GO:0009165,GO:…	biological_process,catalytic activity,organic substance biosynthetic process,biosynthetic process,single-organism metabolic process,cellular biosynthetic process,metabolic process,hydrolase activity,small molecule metabolic process,organonitrogen compound metabolic process,sulfur compound metabolic process,organonitrogen compound biosynthetic process,cellular process,glycosyl compound metabolic p…	--	--
TRIAE_CS42_2BS_TGACv1_145978_AA0451650.1	TRIAE_CS42_2BS_TGACv1_145978_AA0451650	-	TGACv1_scaffold_145978_2BS:171429-174849	49.4086	34.9404	0.499867	0.00815	0.0377642	-	GO:0051082,GO:0031072,GO:0003674,GO:0005488,GO:0005515	unfolded protein binding,heat shock protein binding,molecular_function,binding,protein binding	--	--
TRIAE_CS42_2DL_TGACv1_158325_AA0515590.1	TRIAE_CS42_2DL_TGACv1_158325_AA0515590	-	TGACv1_scaffold_158325_2DL:14625-23612	0.886936	1.57253	-0.826185	0.00055	0.00412146	sp|Q9M086|DCAF1_ARATH DDB1- and CUL4-associated factor homolog 1 OS=Arabidopsis thaliana GN=DCAF1 PE=1 SV=2//2.41891e-56	GO:0016020,GO:0005575,GO:0044425,GO:0031224,GO:0016021,GO:0003674,GO:0005488,GO:0005515	membrane,cellular_component,membrane part,intrinsic to membrane,integral to membrane,molecular_function,binding,protein binding	--	--
TRIAE_CS42_5DS_TGACv1_456573_AA1474320.1	TRIAE_CS42_5DS_TGACv1_456573_AA1474320	-	TGACv1_scaffold_456573_5DS:9295-10636	0.802405	2.22274	-1.46994	0.0009	0.0062539	-	GO:0005975,GO:0008150,GO:0003824,GO:0008152,GO:0016866,GO:0016853,GO:0071704,GO:0016868,GO:0044238,GO:0003674	carbohydrate metabolic process,biological_process,catalytic activity,metabolic process,intramolecular transferase activity,isomerase activity,organic substance metabolic process,intramolecular transferase activity, phosphotransferases,primary metabolic process,molecular_function	--	--
TRIAE_CS42_7AL_TGACv1_556476_AA1763920.1	TRIAE_CS42_7AL_TGACv1_556476_AA1763920	-	TGACv1_scaffold_556476_7AL:10035-13920	2.46468	1.38397	0.832588	0.00925	0.041776	sp|P49572|TRPC_ARATH Indole-3-glycerol phosphate synthase, chloroplastic OS=Arabidopsis thaliana GN=At2g04400 PE=2 SV=2//1.91243e-141	GO:0008150,GO:0003824,GO:1901576,GO:0009058,GO:0044710,GO:0044249,GO:0044283,GO:0044711,GO:0008152,GO:0016053,GO:0046394,GO:0044281,GO:1901564,GO:1901566,GO:0019752,GO:0008652,GO:0009987,GO:1901605,GO:1901607,GO:0043436,GO:0006082,GO:0006520,GO:0071704,GO:0044238,GO:1901362,GO:0019438,GO:0018130,GO:0044237,GO:0016830,GO:0016831,GO:0003674,GO:0004425,GO:1901360,GO:0006807,GO:0034641,GO:0006725,GO:…	biological_process,catalytic activity,organic substance biosynthetic process,biosynthetic process,single-organism metabolic process,cellular biosynthetic process,small molecule biosynthetic process,single-organism biosynthetic process,metabolic process,organic acid biosynthetic process,carboxylic acid biosynthetic process,small molecule metabolic process,organonitrogen compound metabolic process,…	bdi01110,bdi01230,bdi01100,bdi00400	Biosynthesis of secondary metabolites,Biosynthesis of amino acids,Metabolic pathways,Phenylalanine, tyrosine and tryptophan biosynthesis
TRIAE_CS42_2DL_TGACv1_158383_AA0517040.1	TRIAE_CS42_2DL_TGACv1_158383_AA0517040	-	TGACv1_scaffold_158383_2DL:76011-81026	1.39468	2.49557	-0.839435	0.00085	0.00596048	sp|Q5JQD7|YSL12_ORYSJ Probable metal-nicotianamine transporter YSL12 OS=Oryza sativa subsp. japonica GN=YSL12 PE=2 SV=2//0	GO:0008150,GO:0051234,GO:0006810,GO:0051179,GO:0009987,GO:0044699,GO:0044763,GO:0044765,GO:0055085	biological_process,establishment of localization,transport,localization,cellular process,single-organism process,single-organism cellular process,single-organism transport,transmembrane transport	--	--
TRIAE_CS42_1AL_TGACv1_002535_AA0042900.1	TRIAE_CS42_1AL_TGACv1_002535_AA0042900	-	TGACv1_scaffold_002535_1AL:15923-18390	3.3047	4.9056	-0.56991	0.00785	0.0366759	-	GO:0008150,GO:0003824,GO:0044710,GO:0008152,GO:0044281,GO:1901564,GO:0019752,GO:0009987,GO:0043436,GO:0006082,GO:0006520,GO:0048037,GO:0071704,GO:0044238,GO:0008483,GO:0016769,GO:1901361,GO:0019439,GO:0044237,GO:0009056,GO:0030170,GO:1901565,GO:0004838,GO:0070547,GO:0016740,GO:0009072,GO:0009074,GO:0044248,GO:0044282,GO:0044712,GO:1901575,GO:0003674,GO:1901360,GO:0009063,GO:0006807,GO:0006725,GO:…	biological_process,catalytic activity,single-organism metabolic process,metabolic process,small molecule metabolic process,organonitrogen compound metabolic process,carboxylic acid metabolic process,cellular process,oxoacid metabolic process,organic acid metabolic process,cellular amino acid metabolic process,cofactor binding,organic substance metabolic process,primary metabolic process,transamin…	--	--
TRIAE_CS42_5BL_TGACv1_408334_AA1362930.1	TRIAE_CS42_5BL_TGACv1_408334_AA1362930	-	TGACv1_scaffold_408334_5BL:7275-16375	1.56765	3.39035	-1.11283	0.0005	0.00380169	sp|Q8H103|G6PIP_ARATH Glucose-6-phosphate isomerase 1, chloroplastic OS=Arabidopsis thaliana GN=PGI1 PE=1 SV=1//0	GO:0005975,GO:0008150,GO:0003824,GO:0044723,GO:0016051,GO:1901576,GO:0009058,GO:0008152,GO:0006091,GO:0009987,GO:0005996,GO:0016052,GO:0016853,GO:0071704,GO:0019318,GO:0044238,GO:0006006,GO:0044724,GO:0006096,GO:0006007,GO:0019320,GO:0046365,GO:0006094,GO:0019319,GO:0046364,GO:0044237,GO:0004347,GO:0016861,GO:0009056,GO:0016860,GO:1901575,GO:0003674	carbohydrate metabolic process,biological_process,catalytic activity,single-organism carbohydrate metabolic process,carbohydrate biosynthetic process,organic substance biosynthetic process,biosynthetic process,metabolic process,generation of precursor metabolites and energy,cellular process,monosaccharide metabolic process,carbohydrate catabolic process,isomerase activity,organic substance metabo…	bdi00500,bdi00520,bdi01110,bdi00030,bdi00010,bdi01200,bdi01100	Starch and sucrose metabolism,Amino sugar and nucleotide sugar metabolism,Biosynthesis of secondary metabolites,Pentose phosphate pathway,Glycolysis / Gluconeogenesis,Carbon metabolism,Metabolic pathways
TRIAE_CS42_6BL_TGACv1_503033_AA1627050.2	TRIAE_CS42_6BL_TGACv1_503033_AA1627050	-	TGACv1_scaffold_503033_6BL:4355-17137	0.95274	1.7091	-0.843085	0.0109	0.0475461	-	GO:0008150,GO:0005575,GO:1901576,GO:0009058,GO:0044249,GO:0008152,GO:0005623,GO:0044464,GO:0005622,GO:0044424,GO:0009987,GO:0071944,GO:0050794,GO:0043229,GO:0043226,GO:0050896,GO:0034645,GO:0009059,GO:0050789,GO:0071704,GO:0010467,GO:0044699,GO:0044238,GO:0065007,GO:0007154,GO:1901362,GO:0019438,GO:0044271,GO:0005618,GO:0044763,GO:0018130,GO:0044237,GO:0043231,GO:0043227,GO:0030312,GO:0016070,GO:…	biological_process,cellular_component,organic substance biosynthetic process,biosynthetic process,cellular biosynthetic process,metabolic process,cell,cell part,intracellular,intracellular part,cellular process,cell periphery,regulation of cellular process,intracellular organelle,organelle,response to stimulus,cellular macromolecule biosynthetic process,macromolecule biosynthetic process,regulati…	--	--
TRIAE_CS42_7BL_TGACv1_578322_AA1892970.1	TRIAE_CS42_7BL_TGACv1_578322_AA1892970	-	TGACv1_scaffold_578322_7BL:27455-30640	4.77569	0.858427	2.47594	5.00E-05	0.00050042	sp|Q6ZJ48|KAD7_ORYSJ Probable adenylate kinase 7, mitochondrial OS=Oryza sativa subsp. japonica GN=Os08g0118900 PE=2 SV=1//8.69406e-140	GO:0008150,GO:0003824,GO:0044710,GO:0016491,GO:0008152,GO:0055114,GO:0003674	biological_process,catalytic activity,single-organism metabolic process,oxidoreductase activity,metabolic process,oxidation-reduction process,molecular_function	--	--
TRIAE_CS42_2BL_TGACv1_131322_AA0425980.1	TRIAE_CS42_2BL_TGACv1_131322_AA0425980	-	TGACv1_scaffold_131322_2BL:28145-38680	3.24487	5.13903	-0.663334	0.0012	0.00795249	sp|Q41058|GLGB1_PEA 1,4-alpha-glucan-branching enzyme 1, chloroplastic/amyloplastic OS=Pisum sativum GN=SBEI PE=1 SV=1//0	GO:0005975,GO:0008150,GO:0003824,GO:1901576,GO:0009058,GO:0044249,GO:0004553,GO:0016798,GO:0008152,GO:0016787,GO:0009987,GO:0009059,GO:0071704,GO:0010467,GO:0044238,GO:1901362,GO:0019438,GO:0044271,GO:0018130,GO:0043169,GO:0044237,GO:0016070,GO:0034654,GO:0032774,GO:0003674,GO:1901360,GO:0006807,GO:0019083,GO:0034641,GO:0006725,GO:0046483,GO:0044419,GO:0044403,GO:0044764,GO:0043167,GO:0006139,GO:…	carbohydrate metabolic process,biological_process,catalytic activity,organic substance biosynthetic process,biosynthetic process,cellular biosynthetic process,hydrolase activity, hydrolyzing O-glycosyl compounds,hydrolase activity, acting on glycosyl bonds,metabolic process,hydrolase activity,cellular process,macromolecule biosynthetic process,organic substance metabolic process,gene expression,p…	bdi00500,bdi01110,bdi01100	Starch and sucrose metabolism,Biosynthesis of secondary metabolites,Metabolic pathways
TRIAE_CS42_5AL_TGACv1_373971_AA1185940.1	TRIAE_CS42_5AL_TGACv1_373971_AA1185940	-	TGACv1_scaffold_373971_5AL:286738-288540	86.4505	14.1636	2.60968	5.00E-05	0.00050042	sp|Q52QH4|NAC68_ORYSJ NAC domain-containing protein 68 OS=Oryza sativa subsp. japonica GN=NAC68 PE=2 SV=1//1.18052e-95	GO:0008150,GO:1901576,GO:0009058,GO:0044249,GO:0008152,GO:0009987,GO:0050794,GO:0034645,GO:0009059,GO:0050789,GO:0071704,GO:0010467,GO:0044238,GO:0065007,GO:1901362,GO:0019438,GO:0044271,GO:0018130,GO:0044237,GO:0016070,GO:0034654,GO:2001141,GO:0051252,GO:0006355,GO:0019219,GO:0051171,GO:0006351,GO:0080090,GO:0032774,GO:0031323,GO:0003674,GO:0010468,GO:0019222,GO:1901360,GO:0009889,GO:0010556,GO:…	biological_process,organic substance biosynthetic process,biosynthetic process,cellular biosynthetic process,metabolic process,cellular process,regulation of cellular process,cellular macromolecule biosynthetic process,macromolecule biosynthetic process,regulation of biological process,organic substance metabolic process,gene expression,primary metabolic process,biological regulation,organic cycl…	--	--
TRIAE_CS42_4AL_TGACv1_289900_AA0978520.1	TRIAE_CS42_4AL_TGACv1_289900_AA0978520	-	TGACv1_scaffold_289900_4AL:32975-35610	35.8734	20.3178	0.820171	5.00E-05	0.00050042	sp|Q9SKI2|VPS2A_ARATH Vacuolar protein sorting-associated protein 2 homolog 1 OS=Arabidopsis thaliana GN=VPS2.1 PE=1 SV=2//1.72177e-100	GO:0008150,GO:0051234,GO:0006810,GO:0051179,GO:0009987,GO:0044699,GO:0046907,GO:0051649,GO:0051641,GO:0044763,GO:0044765,GO:0007034	biological_process,establishment of localization,transport,localization,cellular process,single-organism process,intracellular transport,establishment of localization in cell,cellular localization,single-organism cellular process,single-organism transport,vacuolar transport	bdi04144	Endocytosis
TRIAE_CS42_3B_TGACv1_224129_AA0792680.1	TRIAE_CS42_3B_TGACv1_224129_AA0792680	-	TGACv1_scaffold_224129_3B:11042-17051	15.8453	30.5768	-0.948379	5.00E-05	0.00050042	-	GO:0003674,GO:0003677,GO:0003676,GO:1901363,GO:0097159,GO:0005488	molecular_function,DNA binding,nucleic acid binding,heterocyclic compound binding,organic cyclic compound binding,binding	--	--
TRIAE_CS42_1BL_TGACv1_030276_AA0084910.2	TRIAE_CS42_1BL_TGACv1_030276_AA0084910	-	TGACv1_scaffold_030276_1BL:210925-214982	5.63498	2.95985	0.928888	0.00075	0.00536216	sp|F4J264|PRFB3_ARATH Peptide chain release factor PrfB3, chloroplastic OS=Arabidopsis thaliana GN=PRFB3 PE=2 SV=1//8.93846e-92	GO:0008150,GO:0003824,GO:0005575,GO:1901576,GO:0009058,GO:0044249,GO:0016798,GO:0008152,GO:0005623,GO:0044464,GO:0016787,GO:0005622,GO:0044424,GO:0005737,GO:0009987,GO:0071840,GO:0050794,GO:0016043,GO:0034645,GO:0006412,GO:0009059,GO:0050789,GO:0071704,GO:0010467,GO:0044699,GO:0044238,GO:0065007,GO:0044763,GO:0003723,GO:0008135,GO:0044237,GO:0043624,GO:0043241,GO:0006415,GO:0003747,GO:0008079,GO:…	biological_process,catalytic activity,cellular_component,organic substance biosynthetic process,biosynthetic process,cellular biosynthetic process,hydrolase activity, acting on glycosyl bonds,metabolic process,cell,cell part,hydrolase activity,intracellular,intracellular part,cytoplasm,cellular process,cellular component organization or biogenesis,regulation of cellular process,cellular component…	--	--
TRIAE_CS42_5DL_TGACv1_433124_AA1402860.1	TRIAE_CS42_5DL_TGACv1_433124_AA1402860	-	TGACv1_scaffold_433124_5DL:133090-135075	12.9703	19.7498	-0.60663	0.0019	0.0116424	sp|Q8GT21|BEBT_CLABR Benzyl alcohol O-benzoyltransferase OS=Clarkia breweri PE=1 SV=1//3.74861e-176	GO:0008150,GO:0003824,GO:0016020,GO:0005575,GO:0032991,GO:0044425,GO:1901576,GO:0009058,GO:0044710,GO:0043234,GO:0044249,GO:0008152,GO:0005623,GO:0044464,GO:0016787,GO:0044281,GO:0005622,GO:1901564,GO:0044424,GO:0005737,GO:0016746,GO:0044446,GO:1901566,GO:0044422,GO:0016747,GO:0009987,GO:0044444,GO:0033178,GO:0043229,GO:0043226,GO:1901657,GO:0009116,GO:0071704,GO:0044238,GO:0055086,GO:1901362,GO:…	biological_process,catalytic activity,membrane,cellular_component,macromolecular complex,membrane part,organic substance biosynthetic process,biosynthetic process,single-organism metabolic process,protein complex,cellular biosynthetic process,metabolic process,cell,cell part,hydrolase activity,small molecule metabolic process,intracellular,organonitrogen compound metabolic process,intracellular p…	--	--
TRIAE_CS42_6AL_TGACv1_471734_AA1513600.1	TRIAE_CS42_6AL_TGACv1_471734_AA1513600	-	TGACv1_scaffold_471734_6AL:48031-54223	58.212	14.9346	1.96266	5.00E-05	0.00050042	sp|F8RP11|HSOP_WHEAT Hsp70-Hsp90 organizing protein OS=Triticum aestivum GN=HOP PE=1 SV=1//8.23608e-12	GO:0008150,GO:0003824,GO:0005575,GO:0032991,GO:0043234,GO:0008152,GO:0051234,GO:0006810,GO:0051179,GO:0005623,GO:0044464,GO:0016787,GO:0005622,GO:0044424,GO:0005737,GO:0009987,GO:0044444,GO:0071944,GO:0045184,GO:0015031,GO:0008104,GO:0033036,GO:0016192,GO:0071704,GO:0071702,GO:0006396,GO:0010467,GO:0044699,GO:0032502,GO:0044238,GO:0006397,GO:0016071,GO:0051649,GO:0051641,GO:0044763,GO:0043169,GO:…	biological_process,catalytic activity,cellular_component,macromolecular complex,protein complex,metabolic process,establishment of localization,transport,localization,cell,cell part,hydrolase activity,intracellular,intracellular part,cytoplasm,cellular process,cytoplasmic part,cell periphery,establishment of protein localization,protein transport,protein localization,macromolecule localization,ve…	--	--
TRIAE_CS42_1BL_TGACv1_031610_AA0117120.1	TRIAE_CS42_1BL_TGACv1_031610_AA0117120	-	TGACv1_scaffold_031610_1BL:89595-94411	3.18232	7.58291	-1.25267	5.00E-05	0.00050042	sp|O65272|KEA2_ARATH K(+) efflux antiporter 2, chloroplastic OS=Arabidopsis thaliana GN=KEA2 PE=1 SV=2//0	GO:0008150,GO:0016020,GO:0005575,GO:0044425,GO:0008152,GO:0051234,GO:0006810,GO:0031224,GO:0051179,GO:0016021,GO:0009987,GO:0006811,GO:0050794,GO:0006812,GO:0050789,GO:0006914,GO:0005215,GO:0044699,GO:0065007,GO:0048518,GO:0048522,GO:0022804,GO:0044763,GO:0022857,GO:0044237,GO:0009056,GO:0044765,GO:0009896,GO:0010508,GO:0031331,GO:0015298,GO:0015299,GO:0022890,GO:0044248,GO:0010506,GO:0009893,GO:…	biological_process,membrane,cellular_component,membrane part,metabolic process,establishment of localization,transport,intrinsic to membrane,localization,integral to membrane,cellular process,ion transport,regulation of cellular process,cation transport,regulation of biological process,autophagy,transporter activity,single-organism process,biological regulation,positive regulation of biological p…	--	--
TRIAE_CS42_U_TGACv1_641002_AA2081930.2	TRIAE_CS42_U_TGACv1_641002_AA2081930	-	TGACv1_scaffold_641002_U:134246-141925	2.65123	4.4233	-0.738464	0.0008	0.00566461	sp|Q9XHR2|EIF3A_MAIZE Eukaryotic translation initiation factor 3 subunit A OS=Zea mays GN=TIF3A1 PE=2 SV=1//0	GO:0003674,GO:0005488,GO:0005515	molecular_function,binding,protein binding	bdi03013	RNA transport
TRIAE_CS42_4BS_TGACv1_328114_AA1083070.1	TRIAE_CS42_4BS_TGACv1_328114_AA1083070	-	TGACv1_scaffold_328114_4BS:149133-152611	3.77036	0.693091	2.44359	5.00E-05	0.00050042	sp|Q84JL2|ODBA2_ARATH 2-oxoisovalerate dehydrogenase subunit alpha 2, mitochondrial OS=Arabidopsis thaliana GN=At5g09300 PE=1 SV=1//0	GO:0008150,GO:0003824,GO:1901576,GO:0009058,GO:0044710,GO:0044249,GO:0016491,GO:0008152,GO:0009987,GO:0008610,GO:0048037,GO:0071704,GO:0044238,GO:0019842,GO:0050662,GO:0044255,GO:0030976,GO:0006629,GO:0043169,GO:0044237,GO:0016740,GO:0008661,GO:0016744,GO:0016624,GO:1901681,GO:0006720,GO:0008299,GO:0016903,GO:0003674,GO:0006721,GO:0016114,GO:0043167,GO:0036094,GO:0043168,GO:1901363,GO:0097159,GO:…	biological_process,catalytic activity,organic substance biosynthetic process,biosynthetic process,single-organism metabolic process,cellular biosynthetic process,oxidoreductase activity,metabolic process,cellular process,lipid biosynthetic process,cofactor binding,organic substance metabolic process,primary metabolic process,vitamin binding,coenzyme binding,cellular lipid metabolic process,thiami…	bdi00280,bdi01110,bdi01100	Valine, leucine and isoleucine degradation,Biosynthesis of secondary metabolites,Metabolic pathways
TRIAE_CS42_2BL_TGACv1_130008_AA0401490.1	TRIAE_CS42_2BL_TGACv1_130008_AA0401490	-	TGACv1_scaffold_130008_2BL:40786-50715	0.802047	1.96827	-1.29517	5.00E-05	0.00050042	sp|Q7XPJ0|KCBP_ORYSJ Kinesin-like calmodulin-binding protein homolog OS=Oryza sativa subsp. japonica GN=Os04g0666900 PE=2 SV=1//1.51763e-137	GO:0008150,GO:0003824,GO:0016020,GO:0005575,GO:0044425,GO:1901576,GO:0009058,GO:0044249,GO:0008152,GO:0003774,GO:0051234,GO:0006810,GO:0031224,GO:0051179,GO:0016021,GO:0005623,GO:0044464,GO:0016787,GO:0005622,GO:0044424,GO:0005737,GO:0009987,GO:0003777,GO:0007018,GO:0006811,GO:0043228,GO:0043232,GO:0050794,GO:0043229,GO:0043226,GO:0015672,GO:0006812,GO:0006928,GO:0034645,GO:0009059,GO:0050789,GO:…	biological_process,catalytic activity,membrane,cellular_component,membrane part,organic substance biosynthetic process,biosynthetic process,cellular biosynthetic process,metabolic process,motor activity,establishment of localization,transport,intrinsic to membrane,localization,integral to membrane,cell,cell part,hydrolase activity,intracellular,intracellular part,cytoplasm,cellular process,microt…	--	--
TRIAE_CS42_4AL_TGACv1_288474_AA0949660.1	TRIAE_CS42_4AL_TGACv1_288474_AA0949660	-	TGACv1_scaffold_288474_4AL:26715-33025	254.616	8.80669	4.85358	5.00E-05	0.00050042	sp|Q851F9|EGY3_ORYSJ Probable zinc metalloprotease EGY3, chloroplastic OS=Oryza sativa subsp. japonica GN=EGY3 PE=2 SV=1//0	GO:0008150,GO:0003824,GO:0008152,GO:0016787,GO:0071704,GO:0044238,GO:0003674,GO:0008233,GO:0006508,GO:0004222,GO:0004175,GO:0008237,GO:0070011,GO:0019538,GO:0043170	biological_process,catalytic activity,metabolic process,hydrolase activity,organic substance metabolic process,primary metabolic process,molecular_function,peptidase activity,proteolysis,metalloendopeptidase activity,endopeptidase activity,metallopeptidase activity,peptidase activity, acting on L-amino acid peptides,protein metabolic process,macromolecule metabolic process	--	--
TRIAE_CS42_2BS_TGACv1_145999_AA0452520.2	TRIAE_CS42_2BS_TGACv1_145999_AA0452520	-	TGACv1_scaffold_145999_2BS:194502-199208	1.05139	2.32535	-1.14515	0.00055	0.00412146	sp|Q0D3S3|OBGC1_ORYSJ Probable GTP-binding protein OBGC1, chloroplastic OS=Oryza sativa subsp. japonica GN=OBGC1 PE=3 SV=1//7.88038e-17	GO:0008150,GO:0003824,GO:0016020,GO:0005575,GO:0032991,GO:0044425,GO:1901576,GO:0009058,GO:0043234,GO:0044249,GO:0003924,GO:0008152,GO:0051234,GO:0006810,GO:0031224,GO:0051179,GO:0016021,GO:0005623,GO:0044464,GO:0016787,GO:0005622,GO:1901564,GO:0044424,GO:0044446,GO:0044422,GO:0009987,GO:0006811,GO:0043229,GO:0043226,GO:0006812,GO:0044428,GO:0034645,GO:0009059,GO:0005525,GO:0030001,GO:0071704,GO:…	biological_process,catalytic activity,membrane,cellular_component,macromolecular complex,membrane part,organic substance biosynthetic process,biosynthetic process,protein complex,cellular biosynthetic process,GTPase activity,metabolic process,establishment of localization,transport,intrinsic to membrane,localization,integral to membrane,cell,cell part,hydrolase activity,intracellular,organonitrog…	--	--
TRIAE_CS42_7AS_TGACv1_571265_AA1846380.1	TRIAE_CS42_7AS_TGACv1_571265_AA1846380	-	TGACv1_scaffold_571265_7AS:22456-25375	0.478189	1.34028	-1.48688	0.0015	0.009569	sp|Q5VRL3|SODF1_ORYSJ Superoxide dismutase [Fe] 1, chloroplastic OS=Oryza sativa subsp. japonica GN=Os06g0115400 PE=2 SV=1//6.13828e-151	GO:0008150,GO:0003824,GO:0016020,GO:0005575,GO:0044710,GO:0016491,GO:0008152,GO:0051234,GO:0006810,GO:0051179,GO:0055114,GO:0016787,GO:0009987,GO:0006811,GO:0016209,GO:0015672,GO:0006812,GO:0004427,GO:0009678,GO:0005215,GO:0006801,GO:0072593,GO:0044699,GO:0016817,GO:0016818,GO:0006818,GO:0015992,GO:0015399,GO:0015405,GO:0022804,GO:0022857,GO:0043169,GO:0044237,GO:0046872,GO:0016462,GO:0044765,GO:…	biological_process,catalytic activity,membrane,cellular_component,single-organism metabolic process,oxidoreductase activity,metabolic process,establishment of localization,transport,localization,oxidation-reduction process,hydrolase activity,cellular process,ion transport,antioxidant activity,monovalent inorganic cation transport,cation transport,inorganic diphosphatase activity,hydrogen-transloc…	bdi04146	Peroxisome
TRIAE_CS42_1DL_TGACv1_062766_AA0219560.1	TRIAE_CS42_1DL_TGACv1_062766_AA0219560	-	TGACv1_scaffold_062766_1DL:535-3483	8.72471	5.91903	0.559746	0.01145	0.0494367	sp|E0ZS47|UREG_ORYSI Urease accessory protein G OS=Oryza sativa subsp. indica GN=UREG PE=2 SV=1//4.42096e-169	GO:0003824,GO:0016787,GO:0005525,GO:0032561,GO:0019001,GO:0016817,GO:0016818,GO:0016462,GO:0017111,GO:0003674,GO:0043167,GO:0003677,GO:0035639,GO:0003676,GO:0036094,GO:0005524,GO:0000166,GO:1901265,GO:0043168,GO:0003678,GO:0004386,GO:0017076,GO:0032553,GO:0001883,GO:0032549,GO:0032550,GO:0032555,GO:0001882,GO:1901363,GO:0097159,GO:0030554,GO:0032559,GO:0005488	catalytic activity,hydrolase activity,GTP binding,guanyl ribonucleotide binding,guanyl nucleotide binding,hydrolase activity, acting on acid anhydrides,hydrolase activity, acting on acid anhydrides, in phosphorus-containing anhydrides,pyrophosphatase activity,nucleoside-triphosphatase activity,molecular_function,ion binding,DNA binding,purine ribonucleoside triphosphate binding,nucleic acid bindi…	--	--
TRIAE_CS42_3DS_TGACv1_272729_AA0924400.1	TRIAE_CS42_3DS_TGACv1_272729_AA0924400	-	TGACv1_scaffold_272729_3DS:25255-29325	15.1166	8.40697	0.846472	0.0001	0.000937052	sp|Q94AA4|PFKA3_ARATH ATP-dependent 6-phosphofructokinase 3 OS=Arabidopsis thaliana GN=PFK3 PE=1 SV=1//3.76819e-41	GO:0005975,GO:0008150,GO:0003824,GO:0044723,GO:0008152,GO:0006091,GO:0009987,GO:0005996,GO:0016052,GO:0071704,GO:0019318,GO:0044238,GO:0006006,GO:0044724,GO:0006096,GO:0006007,GO:0019320,GO:0046365,GO:0044237,GO:0009056,GO:0016740,GO:1901575,GO:0019200,GO:0003674,GO:0008443,GO:0003872,GO:0016772,GO:0016773,GO:0016301	carbohydrate metabolic process,biological_process,catalytic activity,single-organism carbohydrate metabolic process,metabolic process,generation of precursor metabolites and energy,cellular process,monosaccharide metabolic process,carbohydrate catabolic process,organic substance metabolic process,hexose metabolic process,primary metabolic process,glucose metabolic process,single-organism carbohyd…	bdi00052,bdi01110,bdi00030,bdi00010,bdi01200,bdi00051,bdi01230,bdi01100	Galactose metabolism,Biosynthesis of secondary metabolites,Pentose phosphate pathway,Glycolysis / Gluconeogenesis,Carbon metabolism,Fructose and mannose metabolism,Biosynthesis of amino acids,Metabolic pathways
TRIAE_CS42_5DS_TGACv1_458143_AA1492350.1	TRIAE_CS42_5DS_TGACv1_458143_AA1492350	-	TGACv1_scaffold_458143_5DS:13387-17035	2.56418	5.22574	-1.02714	5.00E-05	0.00050042	sp|P54453|YQEH_BACSU Uncharacterized protein YqeH OS=Bacillus subtilis (strain 168) GN=yqeH PE=1 SV=1//8.89514e-36	GO:0008150,GO:0003824,GO:0016020,GO:0005575,GO:0044425,GO:0003924,GO:0051234,GO:0006810,GO:0031224,GO:0051179,GO:0016021,GO:0016787,GO:0006811,GO:0006812,GO:0005525,GO:0030001,GO:0032561,GO:0005215,GO:0019001,GO:0044699,GO:0016817,GO:0016818,GO:0015093,GO:0015684,GO:0005381,GO:0022857,GO:0006826,GO:0016462,GO:0044765,GO:0070838,GO:0072511,GO:0072509,GO:0000041,GO:0046915,GO:0022890,GO:0046873,GO:…	biological_process,catalytic activity,membrane,cellular_component,membrane part,GTPase activity,establishment of localization,transport,intrinsic to membrane,localization,integral to membrane,hydrolase activity,ion transport,cation transport,GTP binding,metal ion transport,guanyl ribonucleotide binding,transporter activity,guanyl nucleotide binding,single-organism process,hydrolase activity, acti…	--	--
TRIAE_CS42_7DS_TGACv1_622603_AA2042460.2	TRIAE_CS42_7DS_TGACv1_622603_AA2042460	-	TGACv1_scaffold_622603_7DS:51725-57209	5.97618	9.98373	-0.740355	0.0072	0.0342143	sp|Q8RWN9|ODP22_ARATH Dihydrolipoyllysine-residue acetyltransferase component 2 of pyruvate dehydrogenase complex, mitochondrial OS=Arabidopsis thaliana GN=At3g13930 PE=2 SV=2//0	GO:0008150,GO:0003824,GO:0016757,GO:0008152,GO:0016746,GO:0016740,GO:0003674,GO:0016763	biological_process,catalytic activity,transferase activity, transferring glycosyl groups,metabolic process,transferase activity, transferring acyl groups,transferase activity,molecular_function,transferase activity, transferring pentosyl groups	bdi01110,bdi00620,bdi00020,bdi00010,bdi01200,bdi01100	Biosynthesis of secondary metabolites,Pyruvate metabolism,Citrate cycle (TCA cycle),Glycolysis / Gluconeogenesis,Carbon metabolism,Metabolic pathways
TRIAE_CS42_2AL_TGACv1_093448_AA0280300.1	TRIAE_CS42_2AL_TGACv1_093448_AA0280300	-	TGACv1_scaffold_093448_2AL:125785-134680	1.10457	3.19464	-1.53217	5.00E-05	0.00050042	sp|Q54U63|LVSC_DICDI BEACH domain-containing protein lvsC OS=Dictyostelium discoideum GN=lvsC PE=3 SV=2//3.04443e-133	GO:0003674,GO:0005488,GO:0005515	molecular_function,binding,protein binding	--	--
TRIAE_CS42_4DS_TGACv1_361947_AA1174630.1	TRIAE_CS42_4DS_TGACv1_361947_AA1174630	-	TGACv1_scaffold_361947_4DS:8305-14705	1.06659	2.18901	-1.03727	0.0088	0.0401467	-	--	--	--	--
TRIAE_CS42_U_TGACv1_660655_AA2152420.1	TRIAE_CS42_U_TGACv1_660655_AA2152420	-	TGACv1_scaffold_660655_U:237-3113	1.43447	0.818881	0.808794	0.00905	0.041057	-	GO:0003674,GO:0046983,GO:0005488,GO:0005515	molecular_function,protein dimerization activity,binding,protein binding	--	--
TRIAE_CS42_7AL_TGACv1_557477_AA1781780.1	TRIAE_CS42_7AL_TGACv1_557477_AA1781780	-	TGACv1_scaffold_557477_7AL:35445-55696	9.74501	5.04019	0.951186	5.00E-05	0.00050042	sp|Q93ZE8|SDF2_ARATH Stromal cell-derived factor 2-like protein OS=Arabidopsis thaliana GN=SDF2 PE=1 SV=1//6.09853e-100	GO:0016020,GO:0005575	membrane,cellular_component	--	--
TRIAE_CS42_5AL_TGACv1_374132_AA1191290.1	TRIAE_CS42_5AL_TGACv1_374132_AA1191290	-	TGACv1_scaffold_374132_5AL:6348-13167	2.70079	5.05728	-0.904979	5.00E-05	0.00050042	sp|Q93YP9|ERDL4_ARATH Sugar transporter ERD6-like 4 OS=Arabidopsis thaliana GN=At1g19450 PE=2 SV=1//0	GO:0008150,GO:0016020,GO:0005575,GO:0044425,GO:0051234,GO:0006810,GO:0031224,GO:0051179,GO:0016021,GO:0009987,GO:0005215,GO:0044699,GO:0044763,GO:0022857,GO:0044765,GO:0055085,GO:0003674	biological_process,membrane,cellular_component,membrane part,establishment of localization,transport,intrinsic to membrane,localization,integral to membrane,cellular process,transporter activity,single-organism process,single-organism cellular process,transmembrane transporter activity,single-organism transport,transmembrane transport,molecular_function	--	--
TRIAE_CS42_3DL_TGACv1_249808_AA0856740.1	TRIAE_CS42_3DL_TGACv1_249808_AA0856740	-	TGACv1_scaffold_249808_3DL:75196-77015	97.2024	49.4514	0.974981	5.00E-05	0.00050042	sp|Q9SI61|ASE1_ARATH Amidophosphoribosyltransferase 1, chloroplastic OS=Arabidopsis thaliana GN=ASE1 PE=2 SV=1//0	GO:0008150,GO:0044710,GO:0008152,GO:0044281,GO:1901564,GO:0009987,GO:1901657,GO:0009116,GO:0071704,GO:0044238,GO:0055086,GO:1901135,GO:0044237,GO:1901360,GO:0006807,GO:0034641,GO:0006725,GO:0046483,GO:0006139	biological_process,single-organism metabolic process,metabolic process,small molecule metabolic process,organonitrogen compound metabolic process,cellular process,glycosyl compound metabolic process,nucleoside metabolic process,organic substance metabolic process,primary metabolic process,nucleobase-containing small molecule metabolic process,carbohydrate derivative metabolic process,cellular met…	bdi01110,bdi00250,bdi01100,bdi00230	Biosynthesis of secondary metabolites,Alanine, aspartate and glutamate metabolism,Metabolic pathways,Purine metabolism
TRIAE_CS42_3DS_TGACv1_271599_AA0903340.1	TRIAE_CS42_3DS_TGACv1_271599_AA0903340	-	TGACv1_scaffold_271599_3DS:40305-45284	15.0657	8.63881	0.802361	0.00035	0.0027999	sp|Q8S4Y1|THIC1_ARATH Acetyl-CoA acetyltransferase, cytosolic 1 OS=Arabidopsis thaliana GN=AAT1 PE=2 SV=1//0	GO:0008150,GO:0003824,GO:0005575,GO:1901576,GO:0009058,GO:0044710,GO:0044249,GO:0044283,GO:0044711,GO:0008152,GO:0016053,GO:0046394,GO:0044281,GO:0016746,GO:0004312,GO:0004315,GO:0019752,GO:0016747,GO:0009987,GO:0043436,GO:0006082,GO:0006633,GO:0072330,GO:0008610,GO:0006631,GO:0071704,GO:0032787,GO:0044238,GO:0044255,GO:0006629,GO:0044237,GO:0016740,GO:0019028,GO:0044423,GO:0019012,GO:0003674	biological_process,catalytic activity,cellular_component,organic substance biosynthetic process,biosynthetic process,single-organism metabolic process,cellular biosynthetic process,small molecule biosynthetic process,single-organism biosynthetic process,metabolic process,organic acid biosynthetic process,carboxylic acid biosynthetic process,small molecule metabolic process,transferase activity, t…	bdi00280,bdi01110,bdi00620,bdi01212,bdi00072,bdi00640,bdi01200,bdi00630,bdi00071,bdi00310,bdi00380,bdi00650,bdi01100,bdi00900	Valine, leucine and isoleucine degradation,Biosynthesis of secondary metabolites,Pyruvate metabolism,Fatty acid metabolism,Synthesis and degradation of ketone bodies,Propanoate metabolism,Carbon metabolism,Glyoxylate and dicarboxylate metabolism,Fatty acid degradation,Lysine degradation,Tryptophan metabolism,Butanoate metabolism,Metabolic pathways,Terpenoid backbone biosynthesis
TRIAE_CS42_6BS_TGACv1_513223_AA1635040.1	TRIAE_CS42_6BS_TGACv1_513223_AA1635040	-	TGACv1_scaffold_513223_6BS:180365-192375	1.15212	1.98997	-0.78845	0.005	0.0255542	sp|F4JAA5|SKI2_ARATH ATP-dependent RNA helicase SKI2 OS=Arabidopsis thaliana GN=SKI2 PE=1 SV=1//0	--	--	bdi03018	RNA degradation
TRIAE_CS42_3AS_TGACv1_210434_AA0672140.1	TRIAE_CS42_3AS_TGACv1_210434_AA0672140	-	TGACv1_scaffold_210434_3AS:261605-268720	1.56071	3.3908	-1.11942	0.0016	0.0100978	sp|O50064|FIMB2_ARATH Fimbrin-2 OS=Arabidopsis thaliana GN=FIM2 PE=2 SV=1//0	GO:0003674,GO:0005488,GO:0005515	molecular_function,binding,protein binding	--	--
TRIAE_CS42_1DL_TGACv1_061539_AA0198230.1	TRIAE_CS42_1DL_TGACv1_061539_AA0198230	-	TGACv1_scaffold_061539_1DL:39451-40955	7.10946	3.73846	0.927295	5.00E-05	0.00050042	-	--	--	--	--
TRIAE_CS42_4AS_TGACv1_307343_AA1019690.1	TRIAE_CS42_4AS_TGACv1_307343_AA1019690	-	TGACv1_scaffold_307343_4AS:53105-53740	2.87471	0	inf	5.00E-05	0.00050042	-	--	--	--	--
TRIAE_CS42_7BL_TGACv1_577127_AA1866660.1	TRIAE_CS42_7BL_TGACv1_577127_AA1866660	-	TGACv1_scaffold_577127_7BL:47165-48592	3.87983	2.27838	0.767983	0.0072	0.0342143	sp|Q8LC95|ENL3_ARATH Early nodulin-like protein 3 OS=Arabidopsis thaliana GN=At5g25090 PE=1 SV=2//1.69723e-21	GO:0009055,GO:0003674	electron carrier activity,molecular_function	--	--
TRIAE_CS42_2AL_TGACv1_095063_AA0306490.1	TRIAE_CS42_2AL_TGACv1_095063_AA0306490	-	TGACv1_scaffold_095063_2AL:32544-38855	3.51849	2.07143	0.764327	0.00505	0.0257553	-	--	--	--	--
TRIAE_CS42_1BL_TGACv1_030599_AA0095340.1	TRIAE_CS42_1BL_TGACv1_030599_AA0095340	-	TGACv1_scaffold_030599_1BL:189012-189908	13.4117	23.7311	-0.823281	5.00E-05	0.00050042	-	--	--	--	--
TRIAE_CS42_7BL_TGACv1_577642_AA1880050.2	TRIAE_CS42_7BL_TGACv1_577642_AA1880050	-	TGACv1_scaffold_577642_7BL:116105-119318	6.07711	3.85052	0.658331	0.00615	0.0301807	-	--	--	--	--
TRIAE_CS42_6AS_TGACv1_487131_AA1568440.1	TRIAE_CS42_6AS_TGACv1_487131_AA1568440	-	TGACv1_scaffold_487131_6AS:32557-34145	1.54329	0.421784	1.87143	0.00095	0.00654309	sp|P24068|OCS1_MAIZE Ocs element-binding factor 1 OS=Zea mays GN=OBF1 PE=2 SV=2//1.37866e-08	GO:0008150,GO:0005575,GO:1901576,GO:0009058,GO:0044249,GO:0008152,GO:0005623,GO:0044464,GO:0005622,GO:0044424,GO:0005198,GO:0009987,GO:0050794,GO:0043229,GO:0043226,GO:0034645,GO:0009059,GO:0050789,GO:0071704,GO:0010467,GO:0044238,GO:0065007,GO:1901362,GO:0019438,GO:0044271,GO:0018130,GO:0043565,GO:0044237,GO:0043231,GO:0043227,GO:0016070,GO:0005634,GO:0034654,GO:2001141,GO:0051252,GO:0006355,GO:…	biological_process,cellular_component,organic substance biosynthetic process,biosynthetic process,cellular biosynthetic process,metabolic process,cell,cell part,intracellular,intracellular part,structural molecule activity,cellular process,regulation of cellular process,intracellular organelle,organelle,cellular macromolecule biosynthetic process,macromolecule biosynthetic process,regulation of b…	--	--
TRIAE_CS42_2DL_TGACv1_159962_AA0544920.1	TRIAE_CS42_2DL_TGACv1_159962_AA0544920	-	TGACv1_scaffold_159962_2DL:9021-11588	26.0936	1.87948	3.79529	5.00E-05	0.00050042	sp|Q8L7W2|NUDT8_ARATH Nudix hydrolase 8 OS=Arabidopsis thaliana GN=NUDT8 PE=2 SV=2//2.05776e-121	GO:0003824,GO:0016787,GO:0003674	catalytic activity,hydrolase activity,molecular_function	--	--
TRIAE_CS42_7DS_TGACv1_622843_AA2046170.1	TRIAE_CS42_7DS_TGACv1_622843_AA2046170	-	TGACv1_scaffold_622843_7DS:7458-9335	1.65577	3.25438	-0.974886	0.01025	0.0453171	sp|O65857|GSTF1_ORYSJ Probable glutathione S-transferase GSTF1 OS=Oryza sativa subsp. japonica GN=GSTF1 PE=1 SV=2//8.44612e-116	GO:0003674,GO:0005488,GO:0005515	molecular_function,binding,protein binding	bdi00480	Glutathione metabolism
TRIAE_CS42_6DS_TGACv1_543109_AA1735490.1	TRIAE_CS42_6DS_TGACv1_543109_AA1735490	-	TGACv1_scaffold_543109_6DS:59055-60838	25.6544	14.7799	0.795566	5.00E-05	0.00050042	sp|P47917|ZRP4_MAIZE O-methyltransferase ZRP4 OS=Zea mays GN=ZRP4 PE=2 SV=1//5.0311e-95	GO:0008150,GO:0003824,GO:0008152,GO:0008168,GO:0008171,GO:0016741,GO:0016740,GO:0003674,GO:0046983,GO:0005488,GO:0005515	biological_process,catalytic activity,metabolic process,methyltransferase activity,O-methyltransferase activity,transferase activity, transferring one-carbon groups,transferase activity,molecular_function,protein dimerization activity,binding,protein binding	--	--
TRIAE_CS42_5BL_TGACv1_404669_AA1307960.1	TRIAE_CS42_5BL_TGACv1_404669_AA1307960	-	TGACv1_scaffold_404669_5BL:141515-147139	8.31643	0.947294	3.13408	5.00E-05	0.00050042	sp|Q67TP9|HSFB1_ORYSJ Heat stress transcription factor B-1 OS=Oryza sativa subsp. japonica GN=HSFB1 PE=2 SV=1//3.04899e-115	GO:0008150,GO:0005575,GO:1901576,GO:0009058,GO:0044249,GO:0008152,GO:0005623,GO:0044464,GO:0005622,GO:0044424,GO:0009987,GO:0050794,GO:0043229,GO:0043226,GO:0034645,GO:0009059,GO:0050789,GO:0071704,GO:0010467,GO:0044238,GO:0065007,GO:1901362,GO:0019438,GO:0044271,GO:0018130,GO:0043565,GO:0044237,GO:0043231,GO:0043227,GO:0016070,GO:0005634,GO:0034654,GO:2001141,GO:0051252,GO:0006355,GO:0019219,GO:…	biological_process,cellular_component,organic substance biosynthetic process,biosynthetic process,cellular biosynthetic process,metabolic process,cell,cell part,intracellular,intracellular part,cellular process,regulation of cellular process,intracellular organelle,organelle,cellular macromolecule biosynthetic process,macromolecule biosynthetic process,regulation of biological process,organic sub…	--	--
TRIAE_CS42_2BS_TGACv1_149076_AA0496200.1	TRIAE_CS42_2BS_TGACv1_149076_AA0496200	-	TGACv1_scaffold_149076_2BS:13535-16128	7.637	11.8968	-0.639496	0.009	0.0408766	sp|Q9XHS0|RS12_HORVU 40S ribosomal protein S12 OS=Hordeum vulgare GN=RPS12 PE=2 SV=1//1.83092e-81	--	--	bdi03010	Ribosome
TRIAE_CS42_U_TGACv1_642876_AA2124290.1	TRIAE_CS42_U_TGACv1_642876_AA2124290	-	TGACv1_scaffold_642876_U:60928-64510	0.797305	1.52414	-0.934788	0.0044	0.0230464	sp|Q2QLI6|MP701_ORYSJ Microtubule-associated protein 70-1 OS=Oryza sativa subsp. japonica GN=MAP70.1 PE=2 SV=1//0	GO:0008150,GO:0016020,GO:0005575,GO:0032991,GO:0044425,GO:0043234,GO:0051234,GO:0006810,GO:0031224,GO:0051179,GO:0016021,GO:0005623,GO:0044464,GO:0005622,GO:0044424,GO:0005886,GO:0044446,GO:0044422,GO:0009987,GO:0071840,GO:0071944,GO:0030529,GO:0043228,GO:0043232,GO:0043229,GO:0043226,GO:0008104,GO:0016043,GO:0044428,GO:0033036,GO:0016192,GO:0044699,GO:0065007,GO:0006996,GO:0044459,GO:0065008,GO:…	biological_process,membrane,cellular_component,macromolecular complex,membrane part,protein complex,establishment of localization,transport,intrinsic to membrane,localization,integral to membrane,cell,cell part,intracellular,intracellular part,plasma membrane,intracellular organelle part,organelle part,cellular process,cellular component organization or biogenesis,cell periphery,ribonucleoprotein…	--	--
TRIAE_CS42_5DL_TGACv1_436591_AA1462140.1	TRIAE_CS42_5DL_TGACv1_436591_AA1462140	-	TGACv1_scaffold_436591_5DL:14945-19690	67.7313	11.231	2.59234	5.00E-05	0.00050042	sp|Q66HD0|ENPL_RAT Endoplasmin OS=Rattus norvegicus GN=Hsp90b1 PE=1 SV=2//4.36247e-178	GO:0008150,GO:0006457,GO:0051082,GO:0008152,GO:0051234,GO:0006810,GO:0051179,GO:0009987,GO:0050896,GO:0071704,GO:0005215,GO:0044238,GO:0044237,GO:0003674,GO:0006950,GO:0043167,GO:0019538,GO:0043170,GO:0044267,GO:0044260,GO:0035639,GO:0036094,GO:0005524,GO:0000166,GO:1901265,GO:0043168,GO:0017076,GO:0032553,GO:0001883,GO:0032549,GO:0032550,GO:0032555,GO:0001882,GO:1901363,GO:0097159,GO:0030554,GO:…	biological_process,protein folding,unfolded protein binding,metabolic process,establishment of localization,transport,localization,cellular process,response to stimulus,organic substance metabolic process,transporter activity,primary metabolic process,cellular metabolic process,molecular_function,response to stress,ion binding,protein metabolic process,macromolecule metabolic process,cellular pro…	bdi04626,bdi04141	Plant-pathogen interaction,Protein processing in endoplasmic reticulum
TRIAE_CS42_3B_TGACv1_222412_AA0764100.1	TRIAE_CS42_3B_TGACv1_222412_AA0764100	-	TGACv1_scaffold_222412_3B:62085-81920	2.40359	0.60203	1.99728	5.00E-05	0.00050042	sp|P44910|TYPA_HAEIN GTP-binding protein TypA/BipA homolog OS=Haemophilus influenzae (strain ATCC 51907 / DSM 11121 / KW20 / Rd) GN=typA PE=1 SV=1//1.19204e-165	GO:0003824,GO:0003924,GO:0016787,GO:0005525,GO:0032561,GO:0019001,GO:0016817,GO:0016818,GO:0016462,GO:0017111,GO:0003674,GO:0043167,GO:0035639,GO:0036094,GO:0000166,GO:1901265,GO:0043168,GO:0017076,GO:0032553,GO:0001883,GO:0032549,GO:0032550,GO:0032555,GO:0001882,GO:1901363,GO:0097159,GO:0005488	catalytic activity,GTPase activity,hydrolase activity,GTP binding,guanyl ribonucleotide binding,guanyl nucleotide binding,hydrolase activity, acting on acid anhydrides,hydrolase activity, acting on acid anhydrides, in phosphorus-containing anhydrides,pyrophosphatase activity,nucleoside-triphosphatase activity,molecular_function,ion binding,purine ribonucleoside triphosphate binding,small molecule…	--	--
TRIAE_CS42_5AL_TGACv1_375092_AA1215960.3	TRIAE_CS42_5AL_TGACv1_375092_AA1215960	-	TGACv1_scaffold_375092_5AL:45745-49544	5.99929	3.2984	0.863024	0.0106	0.0465148	sp|Q6F388|HFA2E_ORYSJ Heat stress transcription factor A-2e OS=Oryza sativa subsp. japonica GN=HSFA2E PE=2 SV=1//3.63416e-31	GO:0008150,GO:0003824,GO:0016020,GO:0005575,GO:0032991,GO:0044425,GO:1901576,GO:0009058,GO:0044710,GO:0043234,GO:0044249,GO:0016757,GO:0008152,GO:0051234,GO:0006810,GO:0031224,GO:0051179,GO:0008194,GO:0016021,GO:0005623,GO:0044464,GO:0005622,GO:0044424,GO:0016758,GO:0005886,GO:0044446,GO:0044422,GO:0009987,GO:0071840,GO:0071944,GO:0043228,GO:0043232,GO:0008610,GO:0050794,GO:0043229,GO:0043226,GO:…	biological_process,catalytic activity,membrane,cellular_component,macromolecular complex,membrane part,organic substance biosynthetic process,biosynthetic process,single-organism metabolic process,protein complex,cellular biosynthetic process,transferase activity, transferring glycosyl groups,metabolic process,establishment of localization,transport,intrinsic to membrane,localization,UDP-glycosyl…	--	--
TRIAE_CS42_5AL_TGACv1_375092_AA1215960.1	TRIAE_CS42_5AL_TGACv1_375092_AA1215960	-	TGACv1_scaffold_375092_5AL:45745-49544	24.0158	6.31282	1.92763	5.00E-05	0.00050042	sp|Q6F388|HFA2E_ORYSJ Heat stress transcription factor A-2e OS=Oryza sativa subsp. japonica GN=HSFA2E PE=2 SV=1//3.63416e-31	GO:0008150,GO:0003824,GO:0016020,GO:0005575,GO:0032991,GO:0044425,GO:1901576,GO:0009058,GO:0044710,GO:0043234,GO:0044249,GO:0016757,GO:0008152,GO:0051234,GO:0006810,GO:0031224,GO:0051179,GO:0008194,GO:0016021,GO:0005623,GO:0044464,GO:0005622,GO:0044424,GO:0016758,GO:0005886,GO:0044446,GO:0044422,GO:0009987,GO:0071840,GO:0071944,GO:0043228,GO:0043232,GO:0008610,GO:0050794,GO:0043229,GO:0043226,GO:…	biological_process,catalytic activity,membrane,cellular_component,macromolecular complex,membrane part,organic substance biosynthetic process,biosynthetic process,single-organism metabolic process,protein complex,cellular biosynthetic process,transferase activity, transferring glycosyl groups,metabolic process,establishment of localization,transport,intrinsic to membrane,localization,UDP-glycosyl…	--	--
TRIAE_CS42_2BS_TGACv1_147212_AA0479930.1	TRIAE_CS42_2BS_TGACv1_147212_AA0479930	-	TGACv1_scaffold_147212_2BS:22775-27247	20.1141	3.80403	2.4026	5.00E-05	0.00050042	sp|Q56XP4|NHX2_ARATH Sodium/hydrogen exchanger 2 OS=Arabidopsis thaliana GN=NHX2 PE=2 SV=2//1.31247e-26	GO:0008150,GO:0016020,GO:0005575,GO:0044425,GO:0051234,GO:0006810,GO:0031224,GO:0051179,GO:0016021,GO:0009987,GO:0006811,GO:0006812,GO:0005215,GO:0044699,GO:0022804,GO:0044763,GO:0022857,GO:0044765,GO:0015298,GO:0015299,GO:0022890,GO:0015077,GO:0055085,GO:0015078,GO:0003674,GO:0015297,GO:0022891,GO:0015075,GO:0008324,GO:0015291,GO:0022892	biological_process,membrane,cellular_component,membrane part,establishment of localization,transport,intrinsic to membrane,localization,integral to membrane,cellular process,ion transport,cation transport,transporter activity,single-organism process,active transmembrane transporter activity,single-organism cellular process,transmembrane transporter activity,single-organism transport,solute:cation…	--	--
TRIAE_CS42_6DL_TGACv1_526986_AA1696670.1	TRIAE_CS42_6DL_TGACv1_526986_AA1696670	-	TGACv1_scaffold_526986_6DL:49105-49920	0	1.41623	#NAME?	5.00E-05	0.00050042	-	--	--	--	--
TRIAE_CS42_3B_TGACv1_222263_AA0760760.1	TRIAE_CS42_3B_TGACv1_222263_AA0760760	-	TGACv1_scaffold_222263_3B:121255-122982	2.65707	1.53581	0.790835	0.00705	0.0336517	sp|Q8LL69|DBNBT_TAXCA 3&apos;-N-debenzoyl-2&apos;-deoxytaxol N-benzoyltransferase OS=Taxus canadensis GN=TAX10 PE=1 SV=1//4.40597e-52	GO:0003824,GO:0016746,GO:0016747,GO:0016740,GO:0003674	catalytic activity,transferase activity, transferring acyl groups,transferase activity, transferring acyl groups other than amino-acyl groups,transferase activity,molecular_function	--	--
TRIAE_CS42_2BL_TGACv1_131574_AA0429320.1	TRIAE_CS42_2BL_TGACv1_131574_AA0429320	-	TGACv1_scaffold_131574_2BL:48193-51385	0.372638	1.05033	-1.49499	0.0063	0.0307682	sp|Q42545|FTSZ1_ARATH Cell division protein FtsZ homolog 1, chloroplastic OS=Arabidopsis thaliana GN=FTSZ1 PE=1 SV=2//0	GO:0008150,GO:0003824,GO:0044710,GO:0003924,GO:0008152,GO:0016787,GO:0044281,GO:1901564,GO:0009987,GO:0071704,GO:0044238,GO:0055086,GO:0016817,GO:0016818,GO:0072527,GO:1901135,GO:0044237,GO:0016462,GO:0009117,GO:0006753,GO:0019637,GO:0017111,GO:0006220,GO:0003674,GO:1901360,GO:0009394,GO:0019692,GO:0009141,GO:0006807,GO:0009262,GO:0034641,GO:0009147,GO:0006725,GO:0046483,GO:0008641,GO:0009219,GO:…	biological_process,catalytic activity,single-organism metabolic process,GTPase activity,metabolic process,hydrolase activity,small molecule metabolic process,organonitrogen compound metabolic process,cellular process,organic substance metabolic process,primary metabolic process,nucleobase-containing small molecule metabolic process,hydrolase activity, acting on acid anhydrides,hydrolase activity,…	--	--
TRIAE_CS42_3AL_TGACv1_196449_AA0660480.1	TRIAE_CS42_3AL_TGACv1_196449_AA0660480	-	TGACv1_scaffold_196449_3AL:32532-33895	1.24725	0.435224	1.51892	0.01015	0.0449687	sp|O81851|BOI_ARATH E3 ubiquitin-protein ligase BOI OS=Arabidopsis thaliana GN=BOI PE=1 SV=1//3.35041e-18	--	--	--	--
TRIAE_CS42_2DS_TGACv1_179813_AA0609280.1	TRIAE_CS42_2DS_TGACv1_179813_AA0609280	-	TGACv1_scaffold_179813_2DS:21515-22780	1.54478	0.516568	1.58037	0.005	0.0255542	sp|Q9LZW2|OFP1_ARATH Transcription repressor OFP1 OS=Arabidopsis thaliana GN=OFP1 PE=1 SV=1//4.59958e-13	--	--	--	--
TRIAE_CS42_3B_TGACv1_221851_AA0751710.1	TRIAE_CS42_3B_TGACv1_221851_AA0751710	-	TGACv1_scaffold_221851_3B:9025-16887	241.72	168.557	0.520105	0.00915	0.0414166	sp|Q03200|LIRP1_ORYSJ Light-regulated protein OS=Oryza sativa subsp. japonica GN=LIR1 PE=2 SV=1//5.87202e-22	--	--	--	--
TRIAE_CS42_3B_TGACv1_225099_AA0804940.1	TRIAE_CS42_3B_TGACv1_225099_AA0804940	-	TGACv1_scaffold_225099_3B:1801-4687	18.7379	12.9474	0.533306	0.0082	0.0379467	sp|Q941Z0|NQR1_ORYSJ Probable NADPH:quinone oxidoreductase 1 OS=Oryza sativa subsp. japonica GN=Os01g0953600 PE=2 SV=1//1.93572e-119	GO:0003824,GO:0016491,GO:0003674	catalytic activity,oxidoreductase activity,molecular_function	--	--
TRIAE_CS42_7AL_TGACv1_557923_AA1787790.1	TRIAE_CS42_7AL_TGACv1_557923_AA1787790	-	TGACv1_scaffold_557923_7AL:12295-13830	76.6268	52.6593	0.54116	0.00595	0.0293817	sp|Q38910|XTH23_ARATH Probable xyloglucan endotransglucosylase/hydrolase protein 23 OS=Arabidopsis thaliana GN=XTH23 PE=2 SV=1//4.60708e-110	GO:0005975,GO:0008150,GO:0003824,GO:0044262,GO:0006073,GO:0044042,GO:0005575,GO:0044264,GO:0005976,GO:0004553,GO:0016798,GO:0016757,GO:0008152,GO:0005623,GO:0044464,GO:0016787,GO:0016758,GO:0016762,GO:0048046,GO:0009987,GO:0071944,GO:0071704,GO:0044238,GO:0005618,GO:0044237,GO:0016740,GO:0030312,GO:0003674,GO:0005576,GO:0043170,GO:0044260	carbohydrate metabolic process,biological_process,catalytic activity,cellular carbohydrate metabolic process,cellular glucan metabolic process,glucan metabolic process,cellular_component,cellular polysaccharide metabolic process,polysaccharide metabolic process,hydrolase activity, hydrolyzing O-glycosyl compounds,hydrolase activity, acting on glycosyl bonds,transferase activity, transferring glyc…	--	--
TRIAE_CS42_7DL_TGACv1_604984_AA2003590.1	TRIAE_CS42_7DL_TGACv1_604984_AA2003590	-	TGACv1_scaffold_604984_7DL:2322-3810	28.7627	16.4622	0.80504	5.00E-05	0.00050042	-	GO:0003824,GO:0003674	catalytic activity,molecular_function	--	--
TRIAE_CS42_4AL_TGACv1_290666_AA0988080.1	TRIAE_CS42_4AL_TGACv1_290666_AA0988080	-	TGACv1_scaffold_290666_4AL:27076-29335	47.992	32.1751	0.576849	0.00235	0.0138844	sp|Q9S9N6|PNSB1_ARATH Photosynthetic NDH subunit of subcomplex B 1, chloroplastic OS=Arabidopsis thaliana GN=PNSB1 PE=2 SV=1//2.19245e-132	--	--	--	--
TRIAE_CS42_1BS_TGACv1_049584_AA0157310.1	TRIAE_CS42_1BS_TGACv1_049584_AA0157310	-	TGACv1_scaffold_049584_1BS:19675-24990	48.9553	35.0044	0.483931	0.00945	0.0425034	sp|Q0DKF1|TRH42_ORYSJ Thioredoxin H4-2 OS=Oryza sativa subsp. japonica GN=Os05g0169000 PE=2 SV=1//1.48585e-81	GO:0008150,GO:0003824,GO:0005575,GO:0032991,GO:0044710,GO:0016491,GO:0008152,GO:0055114,GO:0005623,GO:0044464,GO:0045454,GO:0005622,GO:0044424,GO:0019725,GO:0044446,GO:0044422,GO:0009987,GO:0016209,GO:0030529,GO:0005681,GO:0050794,GO:0043229,GO:0043226,GO:0044428,GO:0050789,GO:0008380,GO:0000375,GO:0000377,GO:0000398,GO:0071704,GO:0006396,GO:0010467,GO:0044699,GO:0044238,GO:0065007,GO:0006397,GO:…	biological_process,catalytic activity,cellular_component,macromolecular complex,single-organism metabolic process,oxidoreductase activity,metabolic process,oxidation-reduction process,cell,cell part,cell redox homeostasis,intracellular,intracellular part,cellular homeostasis,intracellular organelle part,organelle part,cellular process,antioxidant activity,ribonucleoprotein complex,spliceosomal co…	--	--
TRIAE_CS42_1DL_TGACv1_061245_AA0189780.1	TRIAE_CS42_1DL_TGACv1_061245_AA0189780	-	TGACv1_scaffold_061245_1DL:49523-55424	26.5089	16.2886	0.702613	0.0002	0.00172443	-	--	--	--	--
TRIAE_CS42_U_TGACv1_641018_AA2082310.2	TRIAE_CS42_U_TGACv1_641018_AA2082310	-	TGACv1_scaffold_641018_U:209296-215225	7.73783	4.56112	0.762541	0.00075	0.00536216	sp|Q0JHZ2|C3H11_ORYSJ Zinc finger CCCH domain-containing protein 11 OS=Oryza sativa subsp. japonica GN=Os01g0834700 PE=2 SV=2//3.32443e-165	GO:0043169,GO:0046872,GO:0003674,GO:0043167,GO:0005488	cation binding,metal ion binding,molecular_function,ion binding,binding	--	--
TRIAE_CS42_2AS_TGACv1_112813_AA0345690.1	TRIAE_CS42_2AS_TGACv1_112813_AA0345690	-	TGACv1_scaffold_112813_2AS:89545-92058	23.399	11.7423	0.994733	5.00E-05	0.00050042	-	GO:0008150,GO:0003824,GO:1901576,GO:0009058,GO:0044249,GO:0008152,GO:1901564,GO:1901566,GO:0009987,GO:0042558,GO:0042559,GO:0009108,GO:0071704,GO:0006729,GO:0008124,GO:0046146,GO:1901362,GO:0006732,GO:0051188,GO:0051186,GO:0019438,GO:0044271,GO:0018130,GO:0044237,GO:0003674,GO:1901360,GO:0016836,GO:0006807,GO:0034641,GO:0006725,GO:0046483,GO:0016829,GO:0016835	biological_process,catalytic activity,organic substance biosynthetic process,biosynthetic process,cellular biosynthetic process,metabolic process,organonitrogen compound metabolic process,organonitrogen compound biosynthetic process,cellular process,pteridine-containing compound metabolic process,pteridine-containing compound biosynthetic process,coenzyme biosynthetic process,organic substance me…	--	--
TRIAE_CS42_5AL_TGACv1_374394_AA1198750.1	TRIAE_CS42_5AL_TGACv1_374394_AA1198750	-	TGACv1_scaffold_374394_5AL:109665-112837	3.26314	8.57679	-1.39418	5.00E-05	0.00050042	sp|P08817|ACP2_HORVU Acyl carrier protein 2, chloroplastic OS=Hordeum vulgare GN=ACL1.2 PE=1 SV=2//5.29519e-66	GO:0008150,GO:0009987,GO:0071840,GO:0016043,GO:0044699,GO:0006996,GO:0044763,GO:0008092,GO:0003779,GO:0007010,GO:0003674,GO:0005488,GO:0005515	biological_process,cellular process,cellular component organization or biogenesis,cellular component organization,single-organism process,organelle organization,single-organism cellular process,cytoskeletal protein binding,actin binding,cytoskeleton organization,molecular_function,binding,protein binding	--	--
TRIAE_CS42_7BL_TGACv1_577015_AA1862820.1	TRIAE_CS42_7BL_TGACv1_577015_AA1862820	-	TGACv1_scaffold_577015_7BL:189496-190785	25.0382	36.7372	-0.553108	0.0033	0.018261	sp|Q9SJ52|YLS9_ARATH Protein YLS9 OS=Arabidopsis thaliana GN=YLS9 PE=2 SV=1//6.04558e-10	GO:0008150,GO:0016020,GO:0005575,GO:0044425,GO:0031224,GO:0016021,GO:0044700,GO:0023052,GO:0007165,GO:0009987,GO:0050794,GO:0050896,GO:0050789,GO:0044699,GO:0065007,GO:0007154,GO:0044763,GO:0007186,GO:0004871,GO:0060089,GO:0004872,GO:0038023,GO:0007166,GO:0051716,GO:0003674,GO:0004888,GO:0004930	biological_process,membrane,cellular_component,membrane part,intrinsic to membrane,integral to membrane,single organism signaling,signaling,signal transduction,cellular process,regulation of cellular process,response to stimulus,regulation of biological process,single-organism process,biological regulation,cell communication,single-organism cellular process,G-protein coupled receptor signaling pa…	--	--
TRIAE_CS42_3AS_TGACv1_210779_AA0678760.1	TRIAE_CS42_3AS_TGACv1_210779_AA0678760	-	TGACv1_scaffold_210779_3AS:21501-25588	4.40918	7.57522	-0.780775	5.00E-05	0.00050042	sp|Q9SGP2|HSL1_ARATH Receptor-like protein kinase HSL1 OS=Arabidopsis thaliana GN=HSL1 PE=2 SV=1//0	GO:0008150,GO:0003824,GO:0008152,GO:0009987,GO:0071704,GO:0044238,GO:0044237,GO:0016740,GO:0003674,GO:0043167,GO:0019538,GO:0043170,GO:0044267,GO:0044260,GO:0035639,GO:0036094,GO:0005524,GO:0000166,GO:1901265,GO:0043168,GO:0016772,GO:0017076,GO:0032553,GO:0016773,GO:0001883,GO:0032549,GO:0032550,GO:0032555,GO:0001882,GO:0016301,GO:0006464,GO:0036211,GO:1901363,GO:0097159,GO:0043412,GO:0006796,GO:…	biological_process,catalytic activity,metabolic process,cellular process,organic substance metabolic process,primary metabolic process,cellular metabolic process,transferase activity,molecular_function,ion binding,protein metabolic process,macromolecule metabolic process,cellular protein metabolic process,cellular macromolecule metabolic process,purine ribonucleoside triphosphate binding,small mo…	--	--
TRIAE_CS42_4AL_TGACv1_289685_AA0975260.1	TRIAE_CS42_4AL_TGACv1_289685_AA0975260	-	TGACv1_scaffold_289685_4AL:58966-61344	1.71748	2.98798	-0.798877	0.0023	0.0136383	sp|Q9M069|E137_ARATH Glucan endo-1,3-beta-glucosidase 7 OS=Arabidopsis thaliana GN=At4g34480 PE=1 SV=2//2.65036e-160	GO:0005975,GO:0008150,GO:0003824,GO:0004553,GO:0016798,GO:0008152,GO:0016787,GO:0071704,GO:0044238,GO:0003674	carbohydrate metabolic process,biological_process,catalytic activity,hydrolase activity, hydrolyzing O-glycosyl compounds,hydrolase activity, acting on glycosyl bonds,metabolic process,hydrolase activity,organic substance metabolic process,primary metabolic process,molecular_function	--	--
TRIAE_CS42_4DL_TGACv1_343909_AA1141420.2	TRIAE_CS42_4DL_TGACv1_343909_AA1141420	-	TGACv1_scaffold_343909_4DL:45327-51185	0.473193	1.65923	-1.81002	0.00225	0.013395	-	--	--	--	--
TRIAE_CS42_5AS_TGACv1_392521_AA1259860.1	TRIAE_CS42_5AS_TGACv1_392521_AA1259860	-	TGACv1_scaffold_392521_5AS:60449-61735	3.30415	5.35454	-0.696481	0.0071	0.0338315	-	--	--	--	--
TRIAE_CS42_5DL_TGACv1_433404_AA1412180.1	TRIAE_CS42_5DL_TGACv1_433404_AA1412180	-	TGACv1_scaffold_433404_5DL:51014-51965	49.4423	3.6734	3.75056	5.00E-05	0.00050042	sp|Q9FMP4|SF3B6_ARATH Splicing factor 3B subunit 6-like protein OS=Arabidopsis thaliana GN=At5g12190 PE=2 SV=1//2.79868e-55	GO:0003674,GO:0003676,GO:1901363,GO:0097159,GO:0005488	molecular_function,nucleic acid binding,heterocyclic compound binding,organic cyclic compound binding,binding	bdi03040	Spliceosome
TRIAE_CS42_6DL_TGACv1_526398_AA1682300.1	TRIAE_CS42_6DL_TGACv1_526398_AA1682300	-	TGACv1_scaffold_526398_6DL:30256-34199	4.16786	6.49615	-0.64028	0.0056	0.0279887	sp|Q9C5D6|CAAT9_ARATH Cationic amino acid transporter 9, chloroplastic OS=Arabidopsis thaliana GN=CAT9 PE=2 SV=1//0	GO:0008150,GO:0016020,GO:0005575,GO:0044425,GO:0051234,GO:0006810,GO:0031224,GO:0051179,GO:0016021,GO:0009987,GO:0006811,GO:0071702,GO:0005215,GO:0044699,GO:0032502,GO:0006820,GO:0015849,GO:0046942,GO:0015711,GO:0006865,GO:0044763,GO:0022857,GO:0044765,GO:0008509,GO:0071705,GO:0034220,GO:0055085,GO:0003674,GO:0009847,GO:0022891,GO:0015075,GO:0022892,GO:0003333,GO:0005342,GO:0046943,GO:0015171,GO:…	biological_process,membrane,cellular_component,membrane part,establishment of localization,transport,intrinsic to membrane,localization,integral to membrane,cellular process,ion transport,organic substance transport,transporter activity,single-organism process,developmental process,anion transport,organic acid transport,carboxylic acid transport,organic anion transport,amino acid transport,single…	--	--
TRIAE_CS42_7DL_TGACv1_602864_AA1970360.1	TRIAE_CS42_7DL_TGACv1_602864_AA1970360	-	TGACv1_scaffold_602864_7DL:71888-74851	1.4951	3.01696	-1.01286	0.0015	0.009569	sp|O23044|PER3_ARATH Peroxidase 3 OS=Arabidopsis thaliana GN=PER3 PE=2 SV=1//2.67038e-130	GO:0008150,GO:0003824,GO:0005575,GO:0044710,GO:0009653,GO:0048869,GO:0016491,GO:0008152,GO:0048856,GO:0055114,GO:0044767,GO:0005623,GO:0044464,GO:0009987,GO:0071944,GO:0016209,GO:0050896,GO:0004601,GO:0016684,GO:0044699,GO:0032502,GO:0005618,GO:0044763,GO:0030154,GO:0006979,GO:0030312,GO:0031160,GO:0048646,GO:0030435,GO:0046906,GO:0020037,GO:0003674,GO:0043934,GO:0006950,GO:0046983,GO:0003677,GO:…	biological_process,catalytic activity,cellular_component,single-organism metabolic process,anatomical structure morphogenesis,cellular developmental process,oxidoreductase activity,metabolic process,anatomical structure development,oxidation-reduction process,single-organism developmental process,cell,cell part,cellular process,cell periphery,antioxidant activity,response to stimulus,peroxidase a…	bdi01110,bdi00940,bdi00360,bdi01100	Biosynthesis of secondary metabolites,Phenylpropanoid biosynthesis,Phenylalanine metabolism,Metabolic pathways
TRIAE_CS42_7DS_TGACv1_625626_AA2065650.2	TRIAE_CS42_7DS_TGACv1_625626_AA2065650	-	TGACv1_scaffold_625626_7DS:9516-14919	2.60707	6.34401	-1.28297	0.0056	0.0279887	-	GO:0005575,GO:0032991,GO:0043234,GO:0005623,GO:0044464,GO:0005622,GO:0044424,GO:0009579,GO:0044436,GO:0003674,GO:0009512,GO:0005488,GO:0005515	cellular_component,macromolecular complex,protein complex,cell,cell part,intracellular,intracellular part,thylakoid,thylakoid part,molecular_function,cytochrome b6f complex,binding,protein binding	--	--
TRIAE_CS42_3DS_TGACv1_272625_AA0923270.1	TRIAE_CS42_3DS_TGACv1_272625_AA0923270	-	TGACv1_scaffold_272625_3DS:26965-28125	69.8495	37.2636	0.906482	5.00E-05	0.00050042	sp|Q9XI29|Y1540_ARATH Uncharacterized protein At1g15400 OS=Arabidopsis thaliana GN=At1g15400 PE=1 SV=2//9.40881e-08	--	--	--	--
TRIAE_CS42_7DL_TGACv1_604538_AA1999150.1	TRIAE_CS42_7DL_TGACv1_604538_AA1999150	-	TGACv1_scaffold_604538_7DL:23745-27715	3.9637	1.83169	1.11368	0.00325	0.018038	sp|C0LU16|MED21_ARATH Mediator of RNA polymerase II transcription subunit 21 OS=Arabidopsis thaliana GN=MED21 PE=1 SV=1//2.80624e-29	GO:0005575,GO:0003674,GO:0005576,GO:0050840,GO:0005488	cellular_component,molecular_function,extracellular region,extracellular matrix binding,binding	--	--
TRIAE_CS42_4BS_TGACv1_328000_AA1080800.1	TRIAE_CS42_4BS_TGACv1_328000_AA1080800	-	TGACv1_scaffold_328000_4BS:26206-29275	0.212913	1.15574	-2.44048	0.00125	0.00822449	sp|Q5QQ57|XYLT1_PANTR Xylosyltransferase 1 OS=Pan troglodytes GN=XYLT1 PE=2 SV=1//1.23442e-17	GO:0003824,GO:0016020,GO:0005575,GO:0016757,GO:0008194,GO:0016758,GO:0016740,GO:0003674,GO:0008375	catalytic activity,membrane,cellular_component,transferase activity, transferring glycosyl groups,UDP-glycosyltransferase activity,transferase activity, transferring hexosyl groups,transferase activity,molecular_function,acetylglucosaminyltransferase activity	--	--
TRIAE_CS42_1BL_TGACv1_034214_AA0143800.2	TRIAE_CS42_1BL_TGACv1_034214_AA0143800	-	TGACv1_scaffold_034214_1BL:9995-11700	3.48185	7.90825	-1.18351	5.00E-05	0.00050042	sp|Q336T5|EXPB3_ORYSJ Expansin-B3 OS=Oryza sativa subsp. japonica GN=EXPB3 PE=2 SV=2//6.5162e-156	--	--	--	--
TRIAE_CS42_7DL_TGACv1_604053_AA1993180.1	TRIAE_CS42_7DL_TGACv1_604053_AA1993180	-	TGACv1_scaffold_604053_7DL:32742-35589	10.8788	7.01768	0.632456	0.01	0.0444402	sp|A1XQR9|RUXE_PIG Small nuclear ribonucleoprotein E OS=Sus scrofa GN=SNRPE PE=3 SV=1//1.81526e-35	--	--	bdi03040	Spliceosome
TRIAE_CS42_2AL_TGACv1_093044_AA0270150.1	TRIAE_CS42_2AL_TGACv1_093044_AA0270150	-	TGACv1_scaffold_093044_2AL:10956-12335	0.408245	1.27195	-1.63954	0.00585	0.0289829	sp|Q6NMK1|GXM1_ARATH Glucuronoxylan 4-O-methyltransferase 1 OS=Arabidopsis thaliana GN=GXM1 PE=1 SV=1//1.26141e-47	--	--	--	--
TRIAE_CS42_3AL_TGACv1_194556_AA0635720.1	TRIAE_CS42_3AL_TGACv1_194556_AA0635720	-	TGACv1_scaffold_194556_3AL:89743-91558	0.970721	2.37873	-1.29306	0.0003	0.00245037	sp|Q941F1|PLA15_ARATH Phospholipase A1-Igamma1, chloroplastic OS=Arabidopsis thaliana GN=At1g06800 PE=1 SV=2//6.29313e-164	GO:0008150,GO:0044710,GO:0008152,GO:0071704,GO:0044238,GO:0006629	biological_process,single-organism metabolic process,metabolic process,organic substance metabolic process,primary metabolic process,lipid metabolic process	--	--
TRIAE_CS42_3DS_TGACv1_271605_AA0903500.1	TRIAE_CS42_3DS_TGACv1_271605_AA0903500	-	TGACv1_scaffold_271605_3DS:34445-41315	1.11249	2.05077	-0.882372	0.00335	0.0184849	sp|Q7JW12|TMX2_DROME Thioredoxin-related transmembrane protein 2 homolog OS=Drosophila melanogaster GN=CG11007 PE=2 SV=1//3.47737e-17	GO:0008150,GO:0016020,GO:0005575,GO:0051234,GO:0006810,GO:0051179,GO:0045454,GO:0019725,GO:0009987,GO:0006811,GO:0050794,GO:0015672,GO:0006812,GO:0050789,GO:0030001,GO:0005215,GO:0044699,GO:0065007,GO:0006814,GO:0065008,GO:0042592,GO:0022804,GO:0044763,GO:0022857,GO:0044765,GO:0015298,GO:0015299,GO:0022890,GO:0046873,GO:0015385,GO:0015077,GO:0005451,GO:0015491,GO:0015078,GO:0003674,GO:0015297,GO:…	biological_process,membrane,cellular_component,establishment of localization,transport,localization,cell redox homeostasis,cellular homeostasis,cellular process,ion transport,regulation of cellular process,monovalent inorganic cation transport,cation transport,regulation of biological process,metal ion transport,transporter activity,single-organism process,biological regulation,sodium ion transpo…	--	--
TRIAE_CS42_1AL_TGACv1_002321_AA0040810.1	TRIAE_CS42_1AL_TGACv1_002321_AA0040810	-	TGACv1_scaffold_002321_1AL:12856-16605	1.07448	1.92922	-0.84438	0.0023	0.0136383	sp|Q66GQ2|Y5162_ARATH Uncharacterized protein At5g41620 OS=Arabidopsis thaliana GN=At5g41620 PE=2 SV=2//2.06508e-17	GO:0008150,GO:0051234,GO:0006810,GO:0051179,GO:0009987,GO:0045184,GO:0015031,GO:0008104,GO:0033036,GO:0071702,GO:0044699,GO:0046907,GO:0006886,GO:0034613,GO:0070727,GO:0051649,GO:0051641,GO:0044763,GO:0044765,GO:0006605,GO:0006913,GO:0051169,GO:0006606,GO:0034504,GO:0044744,GO:0051170,GO:0033365,GO:0017038,GO:0016482	biological_process,establishment of localization,transport,localization,cellular process,establishment of protein localization,protein transport,protein localization,macromolecule localization,organic substance transport,single-organism process,intracellular transport,intracellular protein transport,cellular protein localization,cellular macromolecule localization,establishment of localization in…	--	--
TRIAE_CS42_2AS_TGACv1_112770_AA0344930.1	TRIAE_CS42_2AS_TGACv1_112770_AA0344930	-	TGACv1_scaffold_112770_2AS:47265-50750	6.63436	3.51649	0.915822	5.00E-05	0.00050042	sp|Q9M7Z1|ODB2_ARATH Lipoamide acyltransferase component of branched-chain alpha-keto acid dehydrogenase complex, mitochondrial OS=Arabidopsis thaliana GN=BCE2 PE=1 SV=1//2.74423e-175	GO:0008150,GO:0003824,GO:0008152,GO:0016746,GO:0016740,GO:0003674	biological_process,catalytic activity,metabolic process,transferase activity, transferring acyl groups,transferase activity,molecular_function	bdi00280,bdi01110,bdi01100	Valine, leucine and isoleucine degradation,Biosynthesis of secondary metabolites,Metabolic pathways
TRIAE_CS42_6AL_TGACv1_474109_AA1534140.1	TRIAE_CS42_6AL_TGACv1_474109_AA1534140	-	TGACv1_scaffold_474109_6AL:12385-17377	8.9525	4.77452	0.906936	5.00E-05	0.00050042	sp|Q6K7E6|ERF1_ORYSJ Ethylene-responsive transcription factor 1 OS=Oryza sativa subsp. japonica GN=EREBP1 PE=1 SV=1//9.36247e-142	GO:0008150,GO:1901576,GO:0009058,GO:0044249,GO:0009055,GO:0008152,GO:0009987,GO:0050794,GO:0034645,GO:0009059,GO:0050789,GO:0071704,GO:0010467,GO:0051536,GO:0051540,GO:0044238,GO:0065007,GO:1901362,GO:0019438,GO:0044271,GO:0018130,GO:0044237,GO:0016070,GO:0034654,GO:2001141,GO:0051252,GO:0006355,GO:0019219,GO:0051171,GO:0006351,GO:0080090,GO:0032774,GO:0031323,GO:0003674,GO:0010468,GO:0019222,GO:…	biological_process,organic substance biosynthetic process,biosynthetic process,cellular biosynthetic process,electron carrier activity,metabolic process,cellular process,regulation of cellular process,cellular macromolecule biosynthetic process,macromolecule biosynthetic process,regulation of biological process,organic substance metabolic process,gene expression,iron-sulfur cluster binding,metal …	--	--
TRIAE_CS42_6DL_TGACv1_529377_AA1718220.2	TRIAE_CS42_6DL_TGACv1_529377_AA1718220	-	TGACv1_scaffold_529377_6DL:4256-9035	26.3762	44.3531	-0.749798	0.0045	0.0234726	sp|Q6H7J6|YSL14_ORYSJ Probable metal-nicotianamine transporter YSL14 OS=Oryza sativa subsp. japonica GN=YSL14 PE=2 SV=1//6.94408e-41	GO:0008150,GO:0051234,GO:0006810,GO:0051179,GO:0009987,GO:0044699,GO:0044763,GO:0044765,GO:0055085	biological_process,establishment of localization,transport,localization,cellular process,single-organism process,single-organism cellular process,single-organism transport,transmembrane transport	--	--
TRIAE_CS42_2DL_TGACv1_159647_AA0540920.1	TRIAE_CS42_2DL_TGACv1_159647_AA0540920	-	TGACv1_scaffold_159647_2DL:7043-8426	17.1138	5.98389	1.516	5.00E-05	0.00050042	sp|Q9SQ64|COR2_PAPSO Non-functional NADPH-dependent codeinone reductase 2 OS=Papaver somniferum GN=COR2 PE=1 SV=1//1.36046e-95	--	--	--	--
TRIAE_CS42_7DL_TGACv1_602655_AA1964190.1	TRIAE_CS42_7DL_TGACv1_602655_AA1964190	-	TGACv1_scaffold_602655_7DL:71905-75580	6.1788	2.94377	1.06966	0.00055	0.00412146	sp|Q9M9S6|UTR3_ARATH UDP-galactose/UDP-glucose transporter 3 OS=Arabidopsis thaliana GN=UTR3 PE=1 SV=1//2.84368e-146	GO:0008150,GO:0016020,GO:0005575,GO:0044425,GO:0051234,GO:0006810,GO:0031224,GO:0051179,GO:0016021,GO:0009987,GO:0044699,GO:0044763,GO:0044765,GO:0055085	biological_process,membrane,cellular_component,membrane part,establishment of localization,transport,intrinsic to membrane,localization,integral to membrane,cellular process,single-organism process,single-organism cellular process,single-organism transport,transmembrane transport	--	--
TRIAE_CS42_5BL_TGACv1_405048_AA1318780.1	TRIAE_CS42_5BL_TGACv1_405048_AA1318780	-	TGACv1_scaffold_405048_5BL:49315-53650	1.30835	3.47216	-1.40809	5.00E-05	0.00050042	sp|B9DFI7|PMT2_ARATH Probable methyltransferase PMT2 OS=Arabidopsis thaliana GN=At1g26850 PE=2 SV=2//0	GO:0008150,GO:0003824,GO:0008152,GO:0016746,GO:0008168,GO:0046912,GO:0016741,GO:0016740,GO:0003674	biological_process,catalytic activity,metabolic process,transferase activity, transferring acyl groups,methyltransferase activity,transferase activity, transferring acyl groups, acyl groups converted into alkyl on transfer,transferase activity, transferring one-carbon groups,transferase activity,molecular_function	--	--
TRIAE_CS42_2BL_TGACv1_131238_AA0424860.1	TRIAE_CS42_2BL_TGACv1_131238_AA0424860	-	TGACv1_scaffold_131238_2BL:61208-67655	35.8999	25.4093	0.498626	0.00945	0.0425034	sp|O23627|SYGM1_ARATH Glycine--tRNA ligase, mitochondrial 1 OS=Arabidopsis thaliana GN=At1g29880 PE=1 SV=1//0	GO:0008150,GO:0003824,GO:1901576,GO:0009058,GO:0044710,GO:0016874,GO:0044249,GO:0008152,GO:0044281,GO:1901564,GO:0019752,GO:0009987,GO:0043436,GO:0006082,GO:0006520,GO:0034645,GO:0006412,GO:0009059,GO:0071704,GO:0010467,GO:0044238,GO:0016875,GO:0016876,GO:0044237,GO:0004812,GO:0034660,GO:0016070,GO:0043038,GO:0043039,GO:0006418,GO:0003674,GO:1901360,GO:0006399,GO:0006807,GO:0034641,GO:0006725,GO:…	biological_process,catalytic activity,organic substance biosynthetic process,biosynthetic process,single-organism metabolic process,ligase activity,cellular biosynthetic process,metabolic process,small molecule metabolic process,organonitrogen compound metabolic process,carboxylic acid metabolic process,cellular process,oxoacid metabolic process,organic acid metabolic process,cellular amino acid …	bdi00970	Aminoacyl-tRNA biosynthesis
TRIAE_CS42_3DS_TGACv1_271933_AA0911320.1	TRIAE_CS42_3DS_TGACv1_271933_AA0911320	-	TGACv1_scaffold_271933_3DS:38166-40015	0.288482	3.08949	-3.42081	0.0001	0.000937052	sp|Q9M156|U72B1_ARATH UDP-glycosyltransferase 72B1 OS=Arabidopsis thaliana GN=UGT72B1 PE=1 SV=1//4.62843e-121	GO:0008150,GO:0003824,GO:0016757,GO:0008152,GO:0016758,GO:0016740,GO:0003674	biological_process,catalytic activity,transferase activity, transferring glycosyl groups,metabolic process,transferase activity, transferring hexosyl groups,transferase activity,molecular_function	--	--
TRIAE_CS42_3AL_TGACv1_197197_AA0665370.1	TRIAE_CS42_3AL_TGACv1_197197_AA0665370	-	TGACv1_scaffold_197197_3AL:23056-27835	1.92456	5.26422	-1.45169	0.0009	0.0062539	sp|Q8LIY0|CSLC1_ORYSJ Probable xyloglucan glycosyltransferase 1 OS=Oryza sativa subsp. japonica GN=CSLC1 PE=3 SV=1//0	GO:0003824,GO:0016757,GO:0008168,GO:0016741,GO:0016740,GO:0003674	catalytic activity,transferase activity, transferring glycosyl groups,methyltransferase activity,transferase activity, transferring one-carbon groups,transferase activity,molecular_function	--	--
TRIAE_CS42_4DL_TGACv1_343056_AA1128680.1	TRIAE_CS42_4DL_TGACv1_343056_AA1128680	-	TGACv1_scaffold_343056_4DL:23425-28811	5.51737	3.30949	0.737375	0.0052	0.0263743	sp|Q6GR43|EMC4_XENLA ER membrane protein complex subunit 4 OS=Xenopus laevis GN=emc4 PE=2 SV=1//4.65529e-11	--	--	--	--
TRIAE_CS42_U_TGACv1_644520_AA2140150.1	TRIAE_CS42_U_TGACv1_644520_AA2140150	-	TGACv1_scaffold_644520_U:21715-27760	7.76972	14.6502	-0.914987	5.00E-05	0.00050042	sp|A2WV32|CESA4_ORYSI Cellulose synthase A catalytic subunit 4 [UDP-forming] OS=Oryza sativa subsp. indica GN=CESA4 PE=2 SV=2//0	GO:0005975,GO:0008150,GO:0003824,GO:0016020,GO:0044262,GO:0006073,GO:0044042,GO:0044723,GO:0005575,GO:0035251,GO:0051274,GO:0044264,GO:0016051,GO:0034637,GO:0030244,GO:0005976,GO:0051273,GO:0009250,GO:0030243,GO:1901576,GO:0016759,GO:0016760,GO:0009058,GO:0046527,GO:0033692,GO:0044249,GO:0000271,GO:0016757,GO:0008152,GO:0008194,GO:0016758,GO:0009987,GO:0034645,GO:0009059,GO:0071704,GO:0044238,GO:…	carbohydrate metabolic process,biological_process,catalytic activity,membrane,cellular carbohydrate metabolic process,cellular glucan metabolic process,glucan metabolic process,single-organism carbohydrate metabolic process,cellular_component,UDP-glucosyltransferase activity,beta-glucan biosynthetic process,cellular polysaccharide metabolic process,carbohydrate biosynthetic process,cellular carbo…	--	--
TRIAE_CS42_2BL_TGACv1_130608_AA0414690.1	TRIAE_CS42_2BL_TGACv1_130608_AA0414690	-	TGACv1_scaffold_130608_2BL:66945-75880	2.02557	3.51881	-0.796762	0.00015	0.00134134	sp|Q8H0T9|KTNB1_ARATH Katanin p80 WD40 repeat-containing subunit B1 homolog OS=Arabidopsis thaliana GN=At5g23430 PE=2 SV=3//1.9349e-42	GO:0003674,GO:0005488,GO:0005515	molecular_function,binding,protein binding	--	--
TRIAE_CS42_2DS_TGACv1_178257_AA0593520.1	TRIAE_CS42_2DS_TGACv1_178257_AA0593520	-	TGACv1_scaffold_178257_2DS:7085-17330	3.71353	1.46532	1.34158	0.0004	0.00313925	-	--	--	--	--
TRIAE_CS42_4DL_TGACv1_344649_AA1148710.1	TRIAE_CS42_4DL_TGACv1_344649_AA1148710	-	TGACv1_scaffold_344649_4DL:24700-27499	7.48384	4.46679	0.744541	0.00095	0.00654309	-	GO:0008150,GO:0005575,GO:0032991,GO:0043234,GO:0005623,GO:0044464,GO:0005622,GO:0044424,GO:0044446,GO:0044422,GO:0009987,GO:0043229,GO:0043226,GO:0044428,GO:0044699,GO:0044763,GO:0043231,GO:0043227,GO:0005634,GO:0017053,GO:0007049,GO:0031974,GO:0043233,GO:0070013,GO:0031981,GO:0005654,GO:0044451	biological_process,cellular_component,macromolecular complex,protein complex,cell,cell part,intracellular,intracellular part,intracellular organelle part,organelle part,cellular process,intracellular organelle,organelle,nuclear part,single-organism process,single-organism cellular process,intracellular membrane-bounded organelle,membrane-bounded organelle,nucleus,transcriptional repressor complex…	--	--
TRIAE_CS42_3B_TGACv1_221141_AA0731760.1	TRIAE_CS42_3B_TGACv1_221141_AA0731760	-	TGACv1_scaffold_221141_3B:83446-84985	1.52146	0.604505	1.33163	0.0077	0.0361051	sp|Q8S9H7|DIV_ANTMA Transcription factor DIVARICATA OS=Antirrhinum majus GN=DIVARICATA PE=2 SV=1//3.69704e-43	GO:0008150,GO:0003824,GO:0005575,GO:0005623,GO:0044464,GO:0016787,GO:0005622,GO:0044424,GO:0006338,GO:0016568,GO:0009987,GO:0071840,GO:0043229,GO:0043226,GO:0006325,GO:0016043,GO:0044699,GO:0006996,GO:0016817,GO:0016818,GO:0044763,GO:0051276,GO:0043231,GO:0043227,GO:0005634,GO:0003674,GO:0043167,GO:0035639,GO:0003676,GO:0036094,GO:0005524,GO:0000166,GO:1901265,GO:0043168,GO:0017076,GO:0032553,GO:…	biological_process,catalytic activity,cellular_component,cell,cell part,hydrolase activity,intracellular,intracellular part,chromatin remodeling,chromatin modification,cellular process,cellular component organization or biogenesis,intracellular organelle,organelle,chromatin organization,cellular component organization,single-organism process,organelle organization,hydrolase activity, acting on ac…	--	--
TRIAE_CS42_3B_TGACv1_228002_AA0825460.1	TRIAE_CS42_3B_TGACv1_228002_AA0825460	-	TGACv1_scaffold_228002_3B:2874-6055	3.44212	8.01486	-1.21938	5.00E-05	0.00050042	-	GO:0003674,GO:0005488,GO:0005515	molecular_function,binding,protein binding	--	--
TRIAE_CS42_1DS_TGACv1_080849_AA0254620.1	TRIAE_CS42_1DS_TGACv1_080849_AA0254620	-	TGACv1_scaffold_080849_1DS:20885-22535	0.447535	1.2382	-1.46818	0.00515	0.0261717	sp|A7QEU4|PER5_VITVI Peroxidase 5 OS=Vitis vinifera GN=GSVIVT00037159001 PE=1 SV=2//1.64362e-108	GO:0008150,GO:0003824,GO:0044710,GO:0016491,GO:0008152,GO:0055114,GO:0016209,GO:0050896,GO:0004601,GO:0016684,GO:0006979,GO:0046906,GO:0020037,GO:0003674,GO:0006950,GO:1901363,GO:0097159,GO:0005488	biological_process,catalytic activity,single-organism metabolic process,oxidoreductase activity,metabolic process,oxidation-reduction process,antioxidant activity,response to stimulus,peroxidase activity,oxidoreductase activity, acting on peroxide as acceptor,response to oxidative stress,tetrapyrrole binding,heme binding,molecular_function,response to stress,heterocyclic compound binding,organic …	bdi01110,bdi00940,bdi00360,bdi01100	Biosynthesis of secondary metabolites,Phenylpropanoid biosynthesis,Phenylalanine metabolism,Metabolic pathways
TRIAE_CS42_4DS_TGACv1_361603_AA1170580.1	TRIAE_CS42_4DS_TGACv1_361603_AA1170580	-	TGACv1_scaffold_361603_4DS:48509-54795	2.30591	1.35967	0.76208	0.00605	0.029781	sp|Q94BZ1|ZIFL1_ARATH Protein ZINC INDUCED FACILITATOR-LIKE 1 OS=Arabidopsis thaliana GN=ZIFL1 PE=2 SV=1//4.67995e-178	GO:0008150,GO:0016020,GO:0005575,GO:0044425,GO:0051234,GO:0006810,GO:0031224,GO:0051179,GO:0016021,GO:0009987,GO:0005215,GO:0044699,GO:0044763,GO:0022857,GO:0044765,GO:0055085,GO:0003674	biological_process,membrane,cellular_component,membrane part,establishment of localization,transport,intrinsic to membrane,localization,integral to membrane,cellular process,transporter activity,single-organism process,single-organism cellular process,transmembrane transporter activity,single-organism transport,transmembrane transport,molecular_function	--	--
TRIAE_CS42_4DS_TGACv1_362467_AA1179900.1	TRIAE_CS42_4DS_TGACv1_362467_AA1179900	-	TGACv1_scaffold_362467_4DS:21055-27954	0.781977	1.48945	-0.929585	0.00085	0.00596048	-	GO:0008150,GO:0016020,GO:0005575,GO:0032991,GO:0044425,GO:1901576,GO:0009058,GO:0043234,GO:0044249,GO:0008152,GO:0051234,GO:0006810,GO:0051179,GO:0005623,GO:0044464,GO:0005622,GO:0044424,GO:0009987,GO:0050794,GO:0045184,GO:0015031,GO:0008104,GO:0034645,GO:0006412,GO:0009059,GO:0050789,GO:0033036,GO:0005525,GO:0071704,GO:0071702,GO:0032561,GO:0010467,GO:0019001,GO:0044699,GO:0044238,GO:0046907,GO:…	biological_process,membrane,cellular_component,macromolecular complex,membrane part,organic substance biosynthetic process,biosynthetic process,protein complex,cellular biosynthetic process,metabolic process,establishment of localization,transport,localization,cell,cell part,intracellular,intracellular part,cellular process,regulation of cellular process,establishment of protein localization,prot…	--	--
TRIAE_CS42_3AL_TGACv1_195582_AA0651530.1	TRIAE_CS42_3AL_TGACv1_195582_AA0651530	-	TGACv1_scaffold_195582_3AL:35395-40980	2.73144	4.49976	-0.720186	0.00375	0.0202691	sp|Q9ZVH7|FAX3_ARATH Protein FATTY ACID EXPORT 3, chloroplastic OS=Arabidopsis thaliana GN=FAX3 PE=2 SV=2//4.89361e-44	GO:0016020,GO:0005575,GO:0003723,GO:0003674,GO:0003676,GO:1901363,GO:0097159,GO:0005488	membrane,cellular_component,RNA binding,molecular_function,nucleic acid binding,heterocyclic compound binding,organic cyclic compound binding,binding	--	--
TRIAE_CS42_2BS_TGACv1_146156_AA0457050.2	TRIAE_CS42_2BS_TGACv1_146156_AA0457050	-	TGACv1_scaffold_146156_2BS:40465-42746	3.17038	0.934816	1.7619	5.00E-05	0.00050042	sp|Q9LTH4|PCLL_ARATH Transcription factor BOA OS=Arabidopsis thaliana GN=BOA PE=2 SV=1//4.10762e-11	GO:0008150,GO:0003824,GO:0016020,GO:0005575,GO:0044425,GO:0044710,GO:0008152,GO:0031224,GO:0044281,GO:1901564,GO:0019752,GO:0009987,GO:0043436,GO:0006082,GO:0006520,GO:0031225,GO:0048037,GO:0071704,GO:0044238,GO:0008483,GO:0016769,GO:1901361,GO:0019439,GO:0044237,GO:0009056,GO:0030170,GO:1901565,GO:0004838,GO:0070547,GO:0016740,GO:0009072,GO:0009074,GO:0044248,GO:0044282,GO:0044712,GO:0019012,GO:…	biological_process,catalytic activity,membrane,cellular_component,membrane part,single-organism metabolic process,metabolic process,intrinsic to membrane,small molecule metabolic process,organonitrogen compound metabolic process,carboxylic acid metabolic process,cellular process,oxoacid metabolic process,organic acid metabolic process,cellular amino acid metabolic process,anchored to membrane,cof…	--	--
TRIAE_CS42_5BL_TGACv1_406955_AA1351850.2	TRIAE_CS42_5BL_TGACv1_406955_AA1351850	-	TGACv1_scaffold_406955_5BL:28056-37455	5.74228	0.557531	3.3645	5.00E-05	0.00050042	sp|Q94BN2|SPSY_ARATH Spermine synthase OS=Arabidopsis thaliana GN=SPMS PE=1 SV=1//9.86141e-18	GO:0008150,GO:0003824,GO:0044710,GO:0016491,GO:0008152,GO:0055114,GO:0009987,GO:0016645,GO:0071704,GO:0006396,GO:0010467,GO:0044238,GO:0008168,GO:0044237,GO:0034660,GO:0016741,GO:0016740,GO:0016070,GO:0008176,GO:0034470,GO:0016423,GO:0003674,GO:1901360,GO:0008173,GO:0006399,GO:0008175,GO:0006807,GO:0008757,GO:0034641,GO:0006725,GO:0046483,GO:0008033,GO:0006400,GO:0009451,GO:0006139,GO:0090304,GO:…	biological_process,catalytic activity,single-organism metabolic process,oxidoreductase activity,metabolic process,oxidation-reduction process,cellular process,oxidoreductase activity, acting on the CH-NH group of donors,organic substance metabolic process,RNA processing,gene expression,primary metabolic process,methyltransferase activity,cellular metabolic process,ncRNA metabolic process,transfer…	bdi00270,bdi00410,bdi00330,bdi00480,bdi01100	Cysteine and methionine metabolism,beta-Alanine metabolism,Arginine and proline metabolism,Glutathione metabolism,Metabolic pathways
TRIAE_CS42_5BL_TGACv1_405636_AA1331870.2	TRIAE_CS42_5BL_TGACv1_405636_AA1331870	-	TGACv1_scaffold_405636_5BL:68303-77576	3.07128	6.11828	-0.994287	0.0006	0.00443759	sp|F4JIF4|NET1B_ARATH Protein NETWORKED 1B OS=Arabidopsis thaliana GN=NET1B PE=2 SV=1//1.92987e-82	GO:0008150,GO:0051234,GO:0006810,GO:0051179,GO:0009987,GO:0045184,GO:0015031,GO:0008104,GO:0033036,GO:0071702,GO:0044699,GO:0046907,GO:0006886,GO:0034613,GO:0070727,GO:0051649,GO:0051641,GO:0044763,GO:0044765,GO:0006605,GO:0006913,GO:0051169,GO:0006606,GO:0034504,GO:0044744,GO:0051170,GO:0033365,GO:0017038,GO:0016482	biological_process,establishment of localization,transport,localization,cellular process,establishment of protein localization,protein transport,protein localization,macromolecule localization,organic substance transport,single-organism process,intracellular transport,intracellular protein transport,cellular protein localization,cellular macromolecule localization,establishment of localization in…	--	--
TRIAE_CS42_3DL_TGACv1_250475_AA0868810.1	TRIAE_CS42_3DL_TGACv1_250475_AA0868810	-	TGACv1_scaffold_250475_3DL:58051-60746	8.38443	17.1193	-1.02984	5.00E-05	0.00050042	sp|P17784|ALF_ORYSJ Fructose-bisphosphate aldolase cytoplasmic isozyme OS=Oryza sativa subsp. japonica GN=FBA PE=1 SV=2//0	GO:0005975,GO:0008150,GO:0003824,GO:0044723,GO:0008152,GO:0006091,GO:0009987,GO:0005996,GO:0016052,GO:0004332,GO:0071704,GO:0019318,GO:0044238,GO:0006006,GO:0044724,GO:0006096,GO:0006007,GO:0019320,GO:0016832,GO:0046365,GO:0044237,GO:0009056,GO:0016830,GO:1901575,GO:0003674,GO:0016829	carbohydrate metabolic process,biological_process,catalytic activity,single-organism carbohydrate metabolic process,metabolic process,generation of precursor metabolites and energy,cellular process,monosaccharide metabolic process,carbohydrate catabolic process,fructose-bisphosphate aldolase activity,organic substance metabolic process,hexose metabolic process,primary metabolic process,glucose me…	bdi01110,bdi00030,bdi00710,bdi00010,bdi01200,bdi00051,bdi01230,bdi01100	Biosynthesis of secondary metabolites,Pentose phosphate pathway,Carbon fixation in photosynthetic organisms,Glycolysis / Gluconeogenesis,Carbon metabolism,Fructose and mannose metabolism,Biosynthesis of amino acids,Metabolic pathways
TRIAE_CS42_2BS_TGACv1_147623_AA0485730.3	TRIAE_CS42_2BS_TGACv1_147623_AA0485730	-	TGACv1_scaffold_147623_2BS:22350-33155	2.24965	3.6219	-0.687048	0.0048	0.0247188	sp|F4KBP5|CHR4_ARATH Protein CHROMATIN REMODELING 4 OS=Arabidopsis thaliana GN=CHR4 PE=2 SV=1//0	GO:0003824,GO:0016787,GO:0042393,GO:0003674,GO:0043167,GO:0003677,GO:0035639,GO:0003676,GO:0036094,GO:0005524,GO:0000166,GO:1901265,GO:0043168,GO:0017076,GO:0032553,GO:0001883,GO:0032549,GO:0032550,GO:0032555,GO:0001882,GO:1901363,GO:0097159,GO:0030554,GO:0032559,GO:0005488,GO:0005515	catalytic activity,hydrolase activity,histone binding,molecular_function,ion binding,DNA binding,purine ribonucleoside triphosphate binding,nucleic acid binding,small molecule binding,ATP binding,nucleotide binding,nucleoside phosphate binding,anion binding,purine nucleotide binding,ribonucleotide binding,purine nucleoside binding,ribonucleoside binding,purine ribonucleoside binding,purine ribonu…	--	--
TRIAE_CS42_2DL_TGACv1_160451_AA0550660.1	TRIAE_CS42_2DL_TGACv1_160451_AA0550660	-	TGACv1_scaffold_160451_2DL:27464-28126	2.20778	7.85428	-1.83089	5.00E-05	0.00050042	-	--	--	--	--
TRIAE_CS42_7AS_TGACv1_571621_AA1848900.1	TRIAE_CS42_7AS_TGACv1_571621_AA1848900	-	TGACv1_scaffold_571621_7AS:23966-24865	0.371435	4.40806	-3.56896	0.0032	0.0178137	sp|C5YVA2|CSPLL_SORBI CASP-like protein 1C1 OS=Sorghum bicolor GN=Sb09g008190 PE=2 SV=1//8.23634e-48	--	--	--	--
TRIAE_CS42_3DS_TGACv1_273604_AA0932460.4	TRIAE_CS42_3DS_TGACv1_273604_AA0932460	-	TGACv1_scaffold_273604_3DS:23802-28605	1.91849	6.78537	-1.82246	0.00875	0.0399741	sp|Q9M7J4|MFP1_TOBAC MAR-binding filament-like protein 1-1 OS=Nicotiana tabacum GN=MFP1-1 PE=2 SV=1//1.21717e-67	GO:0008150,GO:0003824,GO:0016020,GO:0005575,GO:0032991,GO:1901576,GO:0009058,GO:0043234,GO:0044249,GO:0008152,GO:0051234,GO:0006810,GO:0051179,GO:0005623,GO:0044464,GO:0005622,GO:0044424,GO:0005737,GO:0005886,GO:0005198,GO:0044446,GO:0044422,GO:0009987,GO:0071840,GO:0071944,GO:0043228,GO:0043232,GO:0050794,GO:0043229,GO:0043226,GO:0016043,GO:0034645,GO:0009059,GO:0050789,GO:0071704,GO:0010467,GO:…	biological_process,catalytic activity,membrane,cellular_component,macromolecular complex,organic substance biosynthetic process,biosynthetic process,protein complex,cellular biosynthetic process,metabolic process,establishment of localization,transport,localization,cell,cell part,intracellular,intracellular part,cytoplasm,plasma membrane,structural molecule activity,intracellular organelle part,o…	--	--
TRIAE_CS42_1AL_TGACv1_002304_AA0040720.2	TRIAE_CS42_1AL_TGACv1_002304_AA0040720	-	TGACv1_scaffold_002304_1AL:12616-17205	1.7947	5.57102	-1.6342	5.00E-05	0.00050042	sp|Q9FF86|DCR_ARATH BAHD acyltransferase DCR OS=Arabidopsis thaliana GN=DCR PE=2 SV=1//3.65312e-145	GO:0008150,GO:0003824,GO:0016020,GO:0005575,GO:0032991,GO:0044425,GO:0043234,GO:0051234,GO:0006810,GO:0031224,GO:0051179,GO:0016021,GO:0005623,GO:0044464,GO:0005886,GO:0016746,GO:0016747,GO:0071944,GO:0006811,GO:0015672,GO:0006812,GO:0030001,GO:0044699,GO:0044459,GO:0006814,GO:0005890,GO:0044765,GO:0006813,GO:0016740,GO:0005887,GO:0031226,GO:0003674	biological_process,catalytic activity,membrane,cellular_component,macromolecular complex,membrane part,protein complex,establishment of localization,transport,intrinsic to membrane,localization,integral to membrane,cell,cell part,plasma membrane,transferase activity, transferring acyl groups,transferase activity, transferring acyl groups other than amino-acyl groups,cell periphery,ion transport,m…	--	--
TRIAE_CS42_5DL_TGACv1_436222_AA1459280.1	TRIAE_CS42_5DL_TGACv1_436222_AA1459280	-	TGACv1_scaffold_436222_5DL:18970-20865	4.29576	6.45682	-0.58791	0.0052	0.0263743	sp|P24465|C71A1_PERAE Cytochrome P450 71A1 OS=Persea americana GN=CYP71A1 PE=1 SV=2//1.5381e-87	GO:0008150,GO:0003824,GO:0044710,GO:0016491,GO:0008152,GO:0055114,GO:0043169,GO:0046872,GO:0046906,GO:0046914,GO:0020037,GO:0003674,GO:0005506,GO:0043167,GO:0016705,GO:0003677,GO:0003676,GO:1901363,GO:0097159,GO:0005488	biological_process,catalytic activity,single-organism metabolic process,oxidoreductase activity,metabolic process,oxidation-reduction process,cation binding,metal ion binding,tetrapyrrole binding,transition metal ion binding,heme binding,molecular_function,iron ion binding,ion binding,oxidoreductase activity, acting on paired donors, with incorporation or reduction of molecular oxygen,DNA binding…	--	--
TRIAE_CS42_4DL_TGACv1_342748_AA1120910.1	TRIAE_CS42_4DL_TGACv1_342748_AA1120910	-	TGACv1_scaffold_342748_4DL:9825-12235	6.55526	10.4825	-0.677253	0.0034	0.0187101	sp|P93788|REMO_SOLTU Remorin OS=Solanum tuberosum PE=1 SV=1//3.92512e-14	GO:0003674,GO:0005488,GO:0005515	molecular_function,binding,protein binding	--	--
TRIAE_CS42_4DL_TGACv1_343541_AA1136260.1	TRIAE_CS42_4DL_TGACv1_343541_AA1136260	-	TGACv1_scaffold_343541_4DL:13575-15639	90.8471	51.7674	0.811396	5.00E-05	0.00050042	sp|Q10M18|TRL12_ORYSJ Thioredoxin-like 1-2, chloroplastic OS=Oryza sativa subsp. japonica GN=Os03g0326500 PE=2 SV=1//2.44493e-132	GO:0008150,GO:0003824,GO:0044710,GO:0016491,GO:0008152,GO:0055114,GO:0045454,GO:0019725,GO:0009987,GO:0050794,GO:0050789,GO:0005215,GO:0044699,GO:0065007,GO:0065008,GO:0042592,GO:0044763,GO:0022857,GO:0022890,GO:0015077,GO:0015078,GO:0003674,GO:0022891,GO:0015075,GO:0008324,GO:0022892,GO:0016679,GO:0008121,GO:0016681	biological_process,catalytic activity,single-organism metabolic process,oxidoreductase activity,metabolic process,oxidation-reduction process,cell redox homeostasis,cellular homeostasis,cellular process,regulation of cellular process,regulation of biological process,transporter activity,single-organism process,biological regulation,regulation of biological quality,homeostatic process,single-organ…	--	--
TRIAE_CS42_4AL_TGACv1_288860_AA0960020.1	TRIAE_CS42_4AL_TGACv1_288860_AA0960020	-	TGACv1_scaffold_288860_4AL:104326-111455	1.99004	4.20635	-1.07977	5.00E-05	0.00050042	sp|Q0WQ57|AUXI2_ARATH Auxilin-related protein 2 OS=Arabidopsis thaliana GN=At4g12770 PE=1 SV=1//6.28471e-72	GO:0008150,GO:0016020,GO:0005575,GO:0032991,GO:0044425,GO:0043234,GO:0051234,GO:0006810,GO:0051179,GO:0043190	biological_process,membrane,cellular_component,macromolecular complex,membrane part,protein complex,establishment of localization,transport,localization,ATP-binding cassette (ABC) transporter complex	--	--
TRIAE_CS42_2BS_TGACv1_146096_AA0455160.1	TRIAE_CS42_2BS_TGACv1_146096_AA0455160	-	TGACv1_scaffold_146096_2BS:71876-75615	28.9255	18.221	0.666739	0.00105	0.0071125	sp|Q9SJ96|RPB6B_ARATH DNA-directed RNA polymerases II and V subunit 6B OS=Arabidopsis thaliana GN=NRPB6B PE=1 SV=1//1.37469e-51	GO:0008150,GO:0003824,GO:1901576,GO:0009058,GO:0044249,GO:0008152,GO:0009987,GO:0034645,GO:0009059,GO:0071704,GO:0010467,GO:0044238,GO:1901362,GO:0019438,GO:0044271,GO:0018130,GO:0044237,GO:0016740,GO:0016070,GO:0034654,GO:0034062,GO:0006351,GO:0032774,GO:0003674,GO:1901360,GO:0003899,GO:0006807,GO:0016779,GO:0034641,GO:0006725,GO:0046483,GO:0006139,GO:0090304,GO:0043170,GO:0044260,GO:0003677,GO:…	biological_process,catalytic activity,organic substance biosynthetic process,biosynthetic process,cellular biosynthetic process,metabolic process,cellular process,cellular macromolecule biosynthetic process,macromolecule biosynthetic process,organic substance metabolic process,gene expression,primary metabolic process,organic cyclic compound biosynthetic process,aromatic compound biosynthetic pro…	bdi01100,bdi00230,bdi03020,bdi00240	Metabolic pathways,Purine metabolism,RNA polymerase,Pyrimidine metabolism
TRIAE_CS42_2BL_TGACv1_129762_AA0395110.1	TRIAE_CS42_2BL_TGACv1_129762_AA0395110	-	TGACv1_scaffold_129762_2BL:146916-162135	1.79178	5.5668	-1.63546	5.00E-05	0.00050042	sp|F4IIU4|AIR9_ARATH 187-kDa microtubule-associated protein AIR9 OS=Arabidopsis thaliana GN=AIR9 PE=1 SV=1//0	GO:0003674,GO:0005488,GO:0005515	molecular_function,binding,protein binding	--	--
TRIAE_CS42_7BS_TGACv1_594095_AA1956100.1	TRIAE_CS42_7BS_TGACv1_594095_AA1956100	-	TGACv1_scaffold_594095_7BS:7528-9692	16.8396	12.1194	0.474542	0.01145	0.0494367	sp|D1MI46|C76BA_SWEMU Geraniol 8-hydroxylase OS=Swertia mussotii GN=CYP76B10 PE=1 SV=1//8.76078e-101	GO:0008150,GO:0003824,GO:0044710,GO:0016491,GO:0008152,GO:0055114,GO:0043169,GO:0046872,GO:0046906,GO:0046914,GO:0020037,GO:0003674,GO:0005506,GO:0043167,GO:0016705,GO:1901363,GO:0097159,GO:0005488	biological_process,catalytic activity,single-organism metabolic process,oxidoreductase activity,metabolic process,oxidation-reduction process,cation binding,metal ion binding,tetrapyrrole binding,transition metal ion binding,heme binding,molecular_function,iron ion binding,ion binding,oxidoreductase activity, acting on paired donors, with incorporation or reduction of molecular oxygen,heterocycli…	--	--
TRIAE_CS42_7BL_TGACv1_580707_AA1915150.1	TRIAE_CS42_7BL_TGACv1_580707_AA1915150	-	TGACv1_scaffold_580707_7BL:10525-12812	3.01412	1.59633	0.916981	0.0045	0.0234726	sp|Q40316|VESTR_MEDSA Vestitone reductase OS=Medicago sativa PE=1 SV=1//3.95597e-45	GO:0008150,GO:0003824,GO:1901576,GO:0009058,GO:0044710,GO:0016491,GO:0008152,GO:0055114,GO:0008610,GO:0003854,GO:0016229,GO:0033764,GO:0016614,GO:0006694,GO:0008202,GO:0048037,GO:0016616,GO:0071704,GO:0044238,GO:0050662,GO:1901362,GO:0006629,GO:0003674,GO:1901360,GO:0005488	biological_process,catalytic activity,organic substance biosynthetic process,biosynthetic process,single-organism metabolic process,oxidoreductase activity,metabolic process,oxidation-reduction process,lipid biosynthetic process,3-beta-hydroxy-delta5-steroid dehydrogenase activity,steroid dehydrogenase activity,steroid dehydrogenase activity, acting on the CH-OH group of donors, NAD or NADP as ac…	--	--
TRIAE_CS42_3B_TGACv1_225551_AA0809710.1	TRIAE_CS42_3B_TGACv1_225551_AA0809710	-	TGACv1_scaffold_225551_3B:8345-9340	2.6838	4.72585	-0.8163	0.01135	0.0490934	sp|Q43214|H2A6_WHEAT Protein H2A.6 OS=Triticum aestivum GN=H2A-3 PE=2 SV=3//1.3792e-56	GO:0003674,GO:0003677,GO:0003676,GO:1901363,GO:0097159,GO:0005488	molecular_function,DNA binding,nucleic acid binding,heterocyclic compound binding,organic cyclic compound binding,binding	--	--
TRIAE_CS42_2BL_TGACv1_130780_AA0417890.1	TRIAE_CS42_2BL_TGACv1_130780_AA0417890	-	TGACv1_scaffold_130780_2BL:27745-30502	0.666731	1.28681	-0.948624	0.0036	0.0196088	-	GO:0008150,GO:0005575,GO:0032991,GO:0043234,GO:0051234,GO:0006810,GO:0051179,GO:0005623,GO:0044464,GO:0005622,GO:0044424,GO:0005737,GO:0044446,GO:0044422,GO:0009987,GO:0044444,GO:0071840,GO:0044431,GO:0043228,GO:0043232,GO:0005794,GO:0043229,GO:0043226,GO:0016043,GO:0044428,GO:0016192,GO:0044699,GO:0046907,GO:0006996,GO:0048285,GO:0044430,GO:0051649,GO:0051641,GO:0005856,GO:0000776,GO:0044763,GO:…	biological_process,cellular_component,macromolecular complex,protein complex,establishment of localization,transport,localization,cell,cell part,intracellular,intracellular part,cytoplasm,intracellular organelle part,organelle part,cellular process,cytoplasmic part,cellular component organization or biogenesis,Golgi apparatus part,non-membrane-bounded organelle,intracellular non-membrane-bounded …	--	--
TRIAE_CS42_4DL_TGACv1_344034_AA1142730.1	TRIAE_CS42_4DL_TGACv1_344034_AA1142730	-	TGACv1_scaffold_344034_4DL:34715-42160	0.736984	1.65064	-1.16332	5.00E-05	0.00050042	sp|P98204|ALA1_ARATH Phospholipid-transporting ATPase 1 OS=Arabidopsis thaliana GN=ALA1 PE=2 SV=1//0	GO:0008150,GO:0005575,GO:0032991,GO:1901576,GO:0009058,GO:0043234,GO:0044249,GO:0008152,GO:0005623,GO:0044464,GO:0005622,GO:0044424,GO:0044446,GO:0044422,GO:0009987,GO:0043228,GO:0043232,GO:0043229,GO:0043226,GO:0034645,GO:0009059,GO:0071704,GO:0044238,GO:0043169,GO:0044237,GO:0046872,GO:0043231,GO:0043227,GO:0005634,GO:0000808,GO:0044427,GO:0005694,GO:0003674,GO:1901360,GO:0006807,GO:0034641,GO:…	biological_process,cellular_component,macromolecular complex,organic substance biosynthetic process,biosynthetic process,protein complex,cellular biosynthetic process,metabolic process,cell,cell part,intracellular,intracellular part,intracellular organelle part,organelle part,cellular process,non-membrane-bounded organelle,intracellular non-membrane-bounded organelle,intracellular organelle,organ…	--	--
TRIAE_CS42_3AL_TGACv1_196411_AA0660160.1	TRIAE_CS42_3AL_TGACv1_196411_AA0660160	-	TGACv1_scaffold_196411_3AL:8925-19770	1.21638	2.2048	-0.858059	0.0007	0.00505853	sp|Q8RWZ7|VHAA1_ARATH V-type proton ATPase subunit a1 OS=Arabidopsis thaliana GN=VHA-a1 PE=2 SV=1//0	GO:0008150,GO:0016020,GO:0005575,GO:0032991,GO:0044425,GO:0043234,GO:0051234,GO:0006810,GO:0051179,GO:0009987,GO:0006811,GO:0015988,GO:0015991,GO:0015672,GO:0006812,GO:0033176,GO:0005215,GO:0044699,GO:0006818,GO:0015992,GO:0016469,GO:0044763,GO:0022857,GO:0043169,GO:0046872,GO:0044765,GO:0022890,GO:0033179,GO:0034220,GO:0015077,GO:0033177,GO:0055085,GO:0015078,GO:0003674,GO:0022891,GO:0015075,GO:…	biological_process,membrane,cellular_component,macromolecular complex,membrane part,protein complex,establishment of localization,transport,localization,cellular process,ion transport,energy coupled proton transmembrane transport, against electrochemical gradient,ATP hydrolysis coupled proton transport,monovalent inorganic cation transport,cation transport,proton-transporting V-type ATPase comple…	bdi04145,bdi01100,bdi00190	Phagosome,Metabolic pathways,Oxidative phosphorylation
TRIAE_CS42_2AL_TGACv1_093925_AA0289500.2	TRIAE_CS42_2AL_TGACv1_093925_AA0289500	-	TGACv1_scaffold_093925_2AL:70575-81150	4.70372	7.36054	-0.646009	0.00115	0.00767942	sp|Q41058|GLGB1_PEA 1,4-alpha-glucan-branching enzyme 1, chloroplastic/amyloplastic OS=Pisum sativum GN=SBEI PE=1 SV=1//0	GO:0005975,GO:0008150,GO:0003824,GO:0004553,GO:0016798,GO:0008152,GO:0016787,GO:0071704,GO:0044238,GO:0043169,GO:0003674,GO:0043167,GO:0005488	carbohydrate metabolic process,biological_process,catalytic activity,hydrolase activity, hydrolyzing O-glycosyl compounds,hydrolase activity, acting on glycosyl bonds,metabolic process,hydrolase activity,organic substance metabolic process,primary metabolic process,cation binding,molecular_function,ion binding,binding	bdi00500,bdi01110,bdi01100	Starch and sucrose metabolism,Biosynthesis of secondary metabolites,Metabolic pathways
TRIAE_CS42_U_TGACv1_640772_AA2073640.1	TRIAE_CS42_U_TGACv1_640772_AA2073640	-	TGACv1_scaffold_640772_U:19599-34920	2.06889	3.6984	-0.838043	0.00225	0.013395	sp|Q9LVM1|AB25B_ARATH ABC transporter B family member 25, mitochondrial OS=Arabidopsis thaliana GN=ABCB25 PE=1 SV=1//0	GO:0008150,GO:0003824,GO:0016020,GO:0005575,GO:0032991,GO:0044425,GO:0043234,GO:0003924,GO:0008152,GO:0051234,GO:0006810,GO:0031224,GO:0051179,GO:0016021,GO:0005623,GO:0044464,GO:0016787,GO:0005622,GO:0044424,GO:0006790,GO:0005737,GO:0044446,GO:0044422,GO:0009987,GO:0044444,GO:0016820,GO:0043229,GO:0043226,GO:0005525,GO:0032561,GO:0005215,GO:0019001,GO:0044699,GO:0016817,GO:0016818,GO:0000103,GO:…	biological_process,catalytic activity,membrane,cellular_component,macromolecular complex,membrane part,protein complex,GTPase activity,metabolic process,establishment of localization,transport,intrinsic to membrane,localization,integral to membrane,cell,cell part,hydrolase activity,intracellular,intracellular part,sulfur compound metabolic process,cytoplasm,intracellular organelle part,organelle …	bdi02010	ABC transporters
TRIAE_CS42_4DL_TGACv1_344765_AA1149660.1	TRIAE_CS42_4DL_TGACv1_344765_AA1149660	-	TGACv1_scaffold_344765_4DL:18696-31385	1.2303	2.36399	-0.942215	0.00765	0.0359184	sp|Q8LMR2|DCL1_ORYSJ Endoribonuclease Dicer homolog 1 OS=Oryza sativa subsp. japonica GN=DCL1 PE=3 SV=1//0	GO:0008150,GO:0003824,GO:0016020,GO:0005575,GO:0044425,GO:0008152,GO:0031224,GO:0016021,GO:0005623,GO:0044464,GO:0016787,GO:0005886,GO:0005198,GO:0009987,GO:0071944,GO:0071704,GO:0006396,GO:0010467,GO:0044238,GO:0004525,GO:0003723,GO:0044237,GO:0016070,GO:0019028,GO:0044423,GO:0019012,GO:0003674,GO:1901360,GO:0006807,GO:0034641,GO:0004521,GO:0004540,GO:0006725,GO:0046483,GO:0004519,GO:0016788,GO:…	biological_process,catalytic activity,membrane,cellular_component,membrane part,metabolic process,intrinsic to membrane,integral to membrane,cell,cell part,hydrolase activity,plasma membrane,structural molecule activity,cellular process,cell periphery,organic substance metabolic process,RNA processing,gene expression,primary metabolic process,ribonuclease III activity,RNA binding,cellular metabol…	--	--
TRIAE_CS42_U_TGACv1_641454_AA2095570.1	TRIAE_CS42_U_TGACv1_641454_AA2095570	-	TGACv1_scaffold_641454_U:74306-76145	3.71254	6.38458	-0.782185	0.00065	0.00475004	-	GO:0005575,GO:0044423,GO:0019012,GO:0019031,GO:0036338	cellular_component,virion part,virion,viral envelope,viral membrane	--	--
TRIAE_CS42_4AL_TGACv1_289200_AA0967200.1	TRIAE_CS42_4AL_TGACv1_289200_AA0967200	-	TGACv1_scaffold_289200_4AL:18305-32583	2.31767	3.93986	-0.765473	0.00115	0.00767942	sp|Q9C9P4|KASC2_ARATH 3-oxoacyl-[acyl-carrier-protein] synthase II, chloroplastic OS=Arabidopsis thaliana GN=KAS2 PE=1 SV=1//0	GO:0008150,GO:0003824,GO:0008152,GO:0016746,GO:0016747,GO:0016740,GO:0003674	biological_process,catalytic activity,metabolic process,transferase activity, transferring acyl groups,transferase activity, transferring acyl groups other than amino-acyl groups,transferase activity,molecular_function	bdi01212,bdi00061,bdi00780,bdi01100	Fatty acid metabolism,Fatty acid biosynthesis,Biotin metabolism,Metabolic pathways
TRIAE_CS42_7AS_TGACv1_569429_AA1815680.1	TRIAE_CS42_7AS_TGACv1_569429_AA1815680	-	TGACv1_scaffold_569429_7AS:92675-100286	4.63388	2.39748	0.950703	0.0006	0.00443759	-	--	--	--	--
TRIAE_CS42_7AL_TGACv1_556285_AA1759940.1	TRIAE_CS42_7AL_TGACv1_556285_AA1759940	-	TGACv1_scaffold_556285_7AL:125517-127922	2.50757	4.04749	-0.690736	0.0023	0.0136383	sp|O65351|SBT17_ARATH Subtilisin-like protease SBT1.7 OS=Arabidopsis thaliana GN=SBT1.7 PE=1 SV=1//0	GO:0008150,GO:0003824,GO:0005575,GO:0032991,GO:1901576,GO:0009058,GO:0043234,GO:0044249,GO:0008152,GO:0005623,GO:0044464,GO:0016787,GO:0005622,GO:0044424,GO:0044446,GO:0044422,GO:0009987,GO:0050794,GO:0043229,GO:0043226,GO:0044428,GO:0034645,GO:0009059,GO:0050789,GO:0071704,GO:0010467,GO:0044238,GO:0065007,GO:1901362,GO:0019438,GO:0044271,GO:0018130,GO:0044237,GO:0043231,GO:0043227,GO:0016070,GO:…	biological_process,catalytic activity,cellular_component,macromolecular complex,organic substance biosynthetic process,biosynthetic process,protein complex,cellular biosynthetic process,metabolic process,cell,cell part,hydrolase activity,intracellular,intracellular part,intracellular organelle part,organelle part,cellular process,regulation of cellular process,intracellular organelle,organelle,nu…	--	--
TRIAE_CS42_1BL_TGACv1_030527_AA0093220.2	TRIAE_CS42_1BL_TGACv1_030527_AA0093220	-	TGACv1_scaffold_030527_1BL:87425-91555	1.79983	1.00277	0.843873	0.0023	0.0136383	sp|Q9LRR4|R13L1_ARATH Putative disease resistance RPP13-like protein 1 OS=Arabidopsis thaliana GN=RPPL1 PE=3 SV=1//8.12723e-96	GO:0008150,GO:0003824,GO:0008152,GO:0016787,GO:0050789,GO:0065007,GO:0003674,GO:0019222,GO:0065009,GO:0004197,GO:0050790,GO:0008233,GO:0043167,GO:0004175,GO:0070011,GO:0008234,GO:0036094,GO:0000166,GO:1901265,GO:0043168,GO:0017076,GO:0032553,GO:0001883,GO:0032549,GO:0032550,GO:0032555,GO:0001882,GO:1901363,GO:0097159,GO:0030554,GO:0032559,GO:0005488,GO:0043531,GO:0005515	biological_process,catalytic activity,metabolic process,hydrolase activity,regulation of biological process,biological regulation,molecular_function,regulation of metabolic process,regulation of molecular function,cysteine-type endopeptidase activity,regulation of catalytic activity,peptidase activity,ion binding,endopeptidase activity,peptidase activity, acting on L-amino acid peptides,cysteine-…	--	--
TRIAE_CS42_5BL_TGACv1_404388_AA1298080.1	TRIAE_CS42_5BL_TGACv1_404388_AA1298080	-	TGACv1_scaffold_404388_5BL:116245-117380	51.8103	36.8571	0.491297	0.00955	0.0428615	sp|Q9SGH4|PNSL3_ARATH Photosynthetic NDH subunit of lumenal location 3, chloroplastic OS=Arabidopsis thaliana GN=PNSL3 PE=1 SV=1//5.83818e-51	GO:0008150,GO:0016020,GO:0005575,GO:0032991,GO:0044425,GO:0043234,GO:0008152,GO:0005623,GO:0044464,GO:0005622,GO:0044424,GO:0015979,GO:0009987,GO:0009521,GO:0034357,GO:0009579,GO:0044436,GO:0043169,GO:0044237,GO:0046872,GO:0009523,GO:0009654,GO:0019898,GO:0003674,GO:0005509,GO:0043167,GO:0005488	biological_process,membrane,cellular_component,macromolecular complex,membrane part,protein complex,metabolic process,cell,cell part,intracellular,intracellular part,photosynthesis,cellular process,photosystem,photosynthetic membrane,thylakoid,thylakoid part,cation binding,cellular metabolic process,metal ion binding,photosystem II,oxygen evolving complex,extrinsic to membrane,molecular_function,…	bdi00195,bdi01100	Photosynthesis,Metabolic pathways
TRIAE_CS42_3B_TGACv1_222446_AA0764760.2	TRIAE_CS42_3B_TGACv1_222446_AA0764760	-	TGACv1_scaffold_222446_3B:34056-36495	2.71328	11.5242	-2.08655	0.00815	0.0377642	sp|P22220|SPE1_AVESA Arginine decarboxylase OS=Avena sativa GN=SPE1 PE=1 SV=1//0	GO:0008150,GO:0003824,GO:0009987,GO:0071840,GO:0016043,GO:0044699,GO:0006996,GO:0044763,GO:0008092,GO:0003779,GO:0007010,GO:0003674,GO:0005488,GO:0005515	biological_process,catalytic activity,cellular process,cellular component organization or biogenesis,cellular component organization,single-organism process,organelle organization,single-organism cellular process,cytoskeletal protein binding,actin binding,cytoskeleton organization,molecular_function,binding,protein binding	bdi00330,bdi01100	Arginine and proline metabolism,Metabolic pathways
TRIAE_CS42_3B_TGACv1_225544_AA0809620.1	TRIAE_CS42_3B_TGACv1_225544_AA0809620	-	TGACv1_scaffold_225544_3B:36073-36615	2.31149	0	inf	5.00E-05	0.00050042	-	--	--	--	--
TRIAE_CS42_2BL_TGACv1_129308_AA0377710.1	TRIAE_CS42_2BL_TGACv1_129308_AA0377710	-	TGACv1_scaffold_129308_2BL:238765-245890	2.39283	1.35804	0.817191	0.00175	0.0108776	-	--	--	--	--
TRIAE_CS42_6DL_TGACv1_526560_AA1687190.1	TRIAE_CS42_6DL_TGACv1_526560_AA1687190	-	TGACv1_scaffold_526560_6DL:81105-82740	257.841	5.12884	5.65171	5.00E-05	0.00050042	-	GO:0005975,GO:0008150,GO:0003824,GO:0044262,GO:0044723,GO:0005575,GO:0032991,GO:0035251,GO:1901576,GO:0009058,GO:0046527,GO:0043234,GO:0044249,GO:0016757,GO:0008152,GO:0008194,GO:0005623,GO:0044464,GO:0051087,GO:0005622,GO:0044424,GO:0016758,GO:0044446,GO:0044422,GO:0009987,GO:0009311,GO:0005984,GO:0050794,GO:0043229,GO:0043226,GO:0044428,GO:0034645,GO:0009059,GO:0050789,GO:0071704,GO:0010467,GO:…	carbohydrate metabolic process,biological_process,catalytic activity,cellular carbohydrate metabolic process,single-organism carbohydrate metabolic process,cellular_component,macromolecular complex,UDP-glucosyltransferase activity,organic substance biosynthetic process,biosynthetic process,glucosyltransferase activity,protein complex,cellular biosynthetic process,transferase activity, transferrin…	--	--
TRIAE_CS42_5BL_TGACv1_406311_AA1343870.1	TRIAE_CS42_5BL_TGACv1_406311_AA1343870	-	TGACv1_scaffold_406311_5BL:46878-51115	158.367	106.941	0.566463	0.0066	0.0319289	sp|Q42972|MDHG_ORYSJ Malate dehydrogenase, glyoxysomal OS=Oryza sativa subsp. japonica GN=Os12g0632700 PE=1 SV=3//0	GO:0008150,GO:0003824,GO:0016020,GO:0005575,GO:0044425,GO:1901576,GO:0009058,GO:0044710,GO:0044249,GO:0044283,GO:0044711,GO:0016491,GO:0008152,GO:0003774,GO:0031224,GO:0016053,GO:0046394,GO:0051179,GO:0055114,GO:0016021,GO:0005623,GO:0044464,GO:0009067,GO:0016787,GO:0044281,GO:0005622,GO:1901564,GO:0044424,GO:0005886,GO:0009066,GO:1901566,GO:0019752,GO:0008652,GO:0009987,GO:1901605,GO:1901607,GO:…	biological_process,catalytic activity,membrane,cellular_component,membrane part,organic substance biosynthetic process,biosynthetic process,single-organism metabolic process,cellular biosynthetic process,small molecule biosynthetic process,single-organism biosynthetic process,oxidoreductase activity,metabolic process,motor activity,intrinsic to membrane,organic acid biosynthetic process,carboxyli…	bdi00270,bdi01110,bdi00620,bdi00020,bdi00710,bdi01200,bdi00630,bdi01100	Cysteine and methionine metabolism,Biosynthesis of secondary metabolites,Pyruvate metabolism,Citrate cycle (TCA cycle),Carbon fixation in photosynthetic organisms,Carbon metabolism,Glyoxylate and dicarboxylate metabolism,Metabolic pathways
TRIAE_CS42_2AL_TGACv1_094549_AA0299530.1	TRIAE_CS42_2AL_TGACv1_094549_AA0299530	-	TGACv1_scaffold_094549_2AL:50944-52515	21.8632	8.24731	1.40651	5.00E-05	0.00050042	sp|Q9LW50|ERF2_NICSY Ethylene-responsive transcription factor 2 OS=Nicotiana sylvestris GN=ERF2 PE=2 SV=1//1.20682e-34	GO:0008150,GO:1901576,GO:0009058,GO:0044249,GO:0008152,GO:0009987,GO:0050794,GO:0034645,GO:0009059,GO:0050789,GO:0071704,GO:0010467,GO:0044238,GO:0065007,GO:1901362,GO:0019438,GO:0044271,GO:0018130,GO:0044237,GO:0016070,GO:0034654,GO:2001141,GO:0051252,GO:0006355,GO:0019219,GO:0051171,GO:0006351,GO:0080090,GO:0032774,GO:0031323,GO:0003674,GO:0010468,GO:0019222,GO:1901360,GO:0009889,GO:0010556,GO:…	biological_process,organic substance biosynthetic process,biosynthetic process,cellular biosynthetic process,metabolic process,cellular process,regulation of cellular process,cellular macromolecule biosynthetic process,macromolecule biosynthetic process,regulation of biological process,organic substance metabolic process,gene expression,primary metabolic process,biological regulation,organic cycl…	--	--
TRIAE_CS42_1DS_TGACv1_080618_AA0251110.1	TRIAE_CS42_1DS_TGACv1_080618_AA0251110	-	TGACv1_scaffold_080618_1DS:51954-54115	7.86776	4.19749	0.906425	0.0001	0.000937052	-	GO:0008150,GO:0005575,GO:0032991,GO:1901576,GO:0009058,GO:0044249,GO:0008152,GO:0005623,GO:0044464,GO:0005622,GO:0044424,GO:0005737,GO:0005198,GO:0009987,GO:0044444,GO:0030529,GO:0043228,GO:0043232,GO:0005840,GO:0043229,GO:0043226,GO:0003735,GO:0034645,GO:0006412,GO:0009059,GO:0071704,GO:0010467,GO:0044238,GO:0044237,GO:0003674,GO:0019538,GO:0043170,GO:0044267,GO:0044260	biological_process,cellular_component,macromolecular complex,organic substance biosynthetic process,biosynthetic process,cellular biosynthetic process,metabolic process,cell,cell part,intracellular,intracellular part,cytoplasm,structural molecule activity,cellular process,cytoplasmic part,ribonucleoprotein complex,non-membrane-bounded organelle,intracellular non-membrane-bounded organelle,ribosom…	--	--
TRIAE_CS42_6BS_TGACv1_513767_AA1648960.1	TRIAE_CS42_6BS_TGACv1_513767_AA1648960	-	TGACv1_scaffold_513767_6BS:53975-64600	1.37483	6.61041	-2.26548	0.00065	0.00475004	sp|Q6WWW4|UPL3_ARATH E3 ubiquitin-protein ligase UPL3 OS=Arabidopsis thaliana GN=UPL3 PE=1 SV=1//0	GO:0008150,GO:0003824,GO:0016874,GO:0016881,GO:0004842,GO:0019787,GO:0016879,GO:0044700,GO:0023052,GO:0007165,GO:0009987,GO:0050794,GO:0050896,GO:0050789,GO:0044699,GO:0065007,GO:0007154,GO:0044763,GO:0007186,GO:0007610,GO:0007166,GO:0007631,GO:0007218,GO:0051716,GO:0003674,GO:0005488,GO:0005515	biological_process,catalytic activity,ligase activity,acid-amino acid ligase activity,ubiquitin-protein ligase activity,small conjugating protein ligase activity,ligase activity, forming carbon-nitrogen bonds,single organism signaling,signaling,signal transduction,cellular process,regulation of cellular process,response to stimulus,regulation of biological process,single-organism process,biologic…	bdi04120	Ubiquitin mediated proteolysis
TRIAE_CS42_2DS_TGACv1_177488_AA0578570.2	TRIAE_CS42_2DS_TGACv1_177488_AA0578570	-	TGACv1_scaffold_177488_2DS:61309-67005	0.633843	1.30922	-1.04651	0.01035	0.0456741	-	GO:0005215,GO:0043169,GO:0046872,GO:0046914,GO:0003674,GO:0008270,GO:0043167,GO:0005488,GO:0005515	transporter activity,cation binding,metal ion binding,transition metal ion binding,molecular_function,zinc ion binding,ion binding,binding,protein binding	--	--
TRIAE_CS42_2AS_TGACv1_115051_AA0370670.1	TRIAE_CS42_2AS_TGACv1_115051_AA0370670	-	TGACv1_scaffold_115051_2AS:13475-17880	24.237	11.5268	1.07222	5.00E-05	0.00050042	sp|Q42553|IDI2_ARATH Isopentenyl-diphosphate Delta-isomerase II, chloroplastic OS=Arabidopsis thaliana GN=IPP2 PE=2 SV=1//1.21824e-140	GO:0003824,GO:0016787,GO:0003674	catalytic activity,hydrolase activity,molecular_function	bdi01110,bdi01100,bdi00900	Biosynthesis of secondary metabolites,Metabolic pathways,Terpenoid backbone biosynthesis
TRIAE_CS42_7AL_TGACv1_557342_AA1779950.1	TRIAE_CS42_7AL_TGACv1_557342_AA1779950	-	TGACv1_scaffold_557342_7AL:43315-45495	8.61633	14.6573	-0.766477	0.001	0.00682885	sp|O23290|RL36A_ARATH 60S ribosomal protein L36a OS=Arabidopsis thaliana GN=RPL36AA PE=2 SV=3//2.46374e-48	GO:0008150,GO:0005575,GO:0032991,GO:1901576,GO:0009058,GO:0044249,GO:0008152,GO:0005623,GO:0044464,GO:0005622,GO:0044424,GO:0005737,GO:0005198,GO:0009987,GO:0044444,GO:0030529,GO:0043228,GO:0043232,GO:0005840,GO:0043229,GO:0043226,GO:0003735,GO:0034645,GO:0006412,GO:0009059,GO:0071704,GO:0010467,GO:0044238,GO:0044237,GO:0003674,GO:0019538,GO:0043170,GO:0044267,GO:0044260	biological_process,cellular_component,macromolecular complex,organic substance biosynthetic process,biosynthetic process,cellular biosynthetic process,metabolic process,cell,cell part,intracellular,intracellular part,cytoplasm,structural molecule activity,cellular process,cytoplasmic part,ribonucleoprotein complex,non-membrane-bounded organelle,intracellular non-membrane-bounded organelle,ribosom…	bdi03010	Ribosome
TRIAE_CS42_4DL_TGACv1_344408_AA1146970.1	TRIAE_CS42_4DL_TGACv1_344408_AA1146970	-	TGACv1_scaffold_344408_4DL:10650-12904	1.3697	2.25307	-0.718032	0.0091	0.0412407	sp|O64639|Y2559_ARATH Receptor-like serine/threonine-protein kinase At2g45590 OS=Arabidopsis thaliana GN=At2g45590 PE=2 SV=1//2.00766e-135	GO:0008150,GO:0003824,GO:0008152,GO:0009987,GO:0071704,GO:0044238,GO:0044237,GO:0016740,GO:0003674,GO:0043167,GO:0019538,GO:0043170,GO:0044267,GO:0044260,GO:0035639,GO:0036094,GO:0005524,GO:0000166,GO:1901265,GO:0043168,GO:0016772,GO:0017076,GO:0032553,GO:0016773,GO:0001883,GO:0032549,GO:0032550,GO:0032555,GO:0001882,GO:0016301,GO:0006464,GO:0036211,GO:1901363,GO:0097159,GO:0043412,GO:0006796,GO:…	biological_process,catalytic activity,metabolic process,cellular process,organic substance metabolic process,primary metabolic process,cellular metabolic process,transferase activity,molecular_function,ion binding,protein metabolic process,macromolecule metabolic process,cellular protein metabolic process,cellular macromolecule metabolic process,purine ribonucleoside triphosphate binding,small mo…	--	--
TRIAE_CS42_4DL_TGACv1_342695_AA1119870.1	TRIAE_CS42_4DL_TGACv1_342695_AA1119870	-	TGACv1_scaffold_342695_4DL:114215-115830	1.26427	0.256852	2.2993	0.0024	0.0141267	-	--	--	--	--
TRIAE_CS42_4DL_TGACv1_344347_AA1146290.1	TRIAE_CS42_4DL_TGACv1_344347_AA1146290	-	TGACv1_scaffold_344347_4DL:15436-17845	433.709	89.4623	2.27737	5.00E-05	0.00050042	sp|P27322|HSP72_SOLLC Heat shock cognate 70 kDa protein 2 OS=Solanum lycopersicum GN=HSC-2 PE=2 SV=1//0	GO:0005975,GO:0008150,GO:0003824,GO:0000902,GO:0032989,GO:0009653,GO:0048869,GO:0008152,GO:0048856,GO:0044767,GO:0016787,GO:0009987,GO:0071840,GO:0016043,GO:0071704,GO:0044699,GO:0032502,GO:0044238,GO:0051701,GO:0044406,GO:0051825,GO:0019062,GO:0044650,GO:0044763,GO:0016740,GO:0019954,GO:0003674,GO:0043934,GO:0022610,GO:0030436,GO:0007155,GO:0009405,GO:0044419,GO:0044403,GO:0044764,GO:0016032,GO:…	carbohydrate metabolic process,biological_process,catalytic activity,cell morphogenesis,cellular component morphogenesis,anatomical structure morphogenesis,cellular developmental process,metabolic process,anatomical structure development,single-organism developmental process,hydrolase activity,cellular process,cellular component organization or biogenesis,cellular component organization,organic s…	bdi04144,bdi03040,bdi04141	Endocytosis,Spliceosome,Protein processing in endoplasmic reticulum
TRIAE_CS42_7DL_TGACv1_603476_AA1984470.1	TRIAE_CS42_7DL_TGACv1_603476_AA1984470	-	TGACv1_scaffold_603476_7DL:50075-53796	0.145265	1.273	-3.13148	0.00645	0.0313554	sp|Q39152|FACR1_ARATH Fatty acyl-CoA reductase 1 OS=Arabidopsis thaliana GN=FAR1 PE=2 SV=1//1.80028e-159	GO:0008150,GO:0003824,GO:1901576,GO:0009058,GO:0044710,GO:0016491,GO:0008152,GO:0055114,GO:0008610,GO:0003854,GO:0016229,GO:0033764,GO:0016614,GO:0006694,GO:0008202,GO:0048037,GO:0016616,GO:0071704,GO:0044238,GO:0050662,GO:1901362,GO:0006629,GO:0016903,GO:0016620,GO:0003674,GO:1901360,GO:0080019,GO:0005488	biological_process,catalytic activity,organic substance biosynthetic process,biosynthetic process,single-organism metabolic process,oxidoreductase activity,metabolic process,oxidation-reduction process,lipid biosynthetic process,3-beta-hydroxy-delta5-steroid dehydrogenase activity,steroid dehydrogenase activity,steroid dehydrogenase activity, acting on the CH-OH group of donors, NAD or NADP as ac…	bdi00073,bdi04146	Cutin, suberine and wax biosynthesis,Peroxisome
TRIAE_CS42_3AS_TGACv1_212607_AA0702060.1	TRIAE_CS42_3AS_TGACv1_212607_AA0702060	-	TGACv1_scaffold_212607_3AS:33706-36783	3.92197	11.7324	-1.58085	5.00E-05	0.00050042	sp|Q8W487|YB95_ARATH Uncharacterized protein At2g39795, mitochondrial OS=Arabidopsis thaliana GN=At2g39795 PE=2 SV=1//1.63026e-31	GO:0008150,GO:0005575,GO:0032991,GO:1901576,GO:0009058,GO:0044249,GO:0008152,GO:0005623,GO:0044464,GO:0005622,GO:0044424,GO:0005737,GO:0044446,GO:0044422,GO:0009987,GO:0044444,GO:0030529,GO:0005681,GO:0043228,GO:0043232,GO:0050794,GO:0043229,GO:0043226,GO:0044428,GO:0034645,GO:0009059,GO:0050789,GO:0008380,GO:0000375,GO:0000377,GO:0000398,GO:0071704,GO:0006396,GO:0010467,GO:0044238,GO:0065007,GO:…	biological_process,cellular_component,macromolecular complex,organic substance biosynthetic process,biosynthetic process,cellular biosynthetic process,metabolic process,cell,cell part,intracellular,intracellular part,cytoplasm,intracellular organelle part,organelle part,cellular process,cytoplasmic part,ribonucleoprotein complex,spliceosomal complex,non-membrane-bounded organelle,intracellular no…	--	--
TRIAE_CS42_6BL_TGACv1_501728_AA1620260.2	TRIAE_CS42_6BL_TGACv1_501728_AA1620260	-	TGACv1_scaffold_501728_6BL:33407-41855	2.62274	4.32414	-0.721335	0.00295	0.0166647	sp|Q55874|Y103_SYNY3 Uncharacterized protein sll0103 OS=Synechocystis sp. (strain PCC 6803 / Kazusa) GN=sll0103 PE=3 SV=1//3.94758e-12	GO:0003824,GO:0005575,GO:0032991,GO:0043234,GO:0016874,GO:0016881,GO:0004842,GO:0019787,GO:0000151,GO:0016879,GO:0000152,GO:0005680,GO:0031461,GO:0005623,GO:0044464,GO:0005622,GO:0044424,GO:0044446,GO:0044422,GO:0043229,GO:0043226,GO:0044428,GO:0043169,GO:0046872,GO:0043231,GO:0043227,GO:0005634,GO:0046914,GO:0003674,GO:0008270,GO:0043167,GO:0005488,GO:0005515	catalytic activity,cellular_component,macromolecular complex,protein complex,ligase activity,acid-amino acid ligase activity,ubiquitin-protein ligase activity,small conjugating protein ligase activity,ubiquitin ligase complex,ligase activity, forming carbon-nitrogen bonds,nuclear ubiquitin ligase complex,anaphase-promoting complex,cullin-RING ubiquitin ligase complex,cell,cell part,intracellular,…	--	--
TRIAE_CS42_U_TGACv1_670654_AA2155550.1	TRIAE_CS42_U_TGACv1_670654_AA2155550	-	TGACv1_scaffold_670654_U:2-1600	11.254	7.4164	0.601649	0.0059	0.0291907	-	--	--	--	--
TRIAE_CS42_1AL_TGACv1_002605_AA0043570.2	TRIAE_CS42_1AL_TGACv1_002605_AA0043570	-	TGACv1_scaffold_002605_1AL:12585-20255	18.8142	11.8607	0.665633	0.0033	0.018261	-	GO:0043169,GO:0046872,GO:0046914,GO:0003674,GO:0008270,GO:0043167,GO:0005488,GO:0005515	cation binding,metal ion binding,transition metal ion binding,molecular_function,zinc ion binding,ion binding,binding,protein binding	--	--
TRIAE_CS42_6AS_TGACv1_486203_AA1558150.1	TRIAE_CS42_6AS_TGACv1_486203_AA1558150	-	TGACv1_scaffold_486203_6AS:64441-66612	5.93064	3.78406	0.648253	0.0028	0.0159752	sp|O48780|KCS11_ARATH 3-ketoacyl-CoA synthase 11 OS=Arabidopsis thaliana GN=KCS11 PE=2 SV=1//0	GO:0008150,GO:0003824,GO:0016020,GO:0005575,GO:1901576,GO:0009058,GO:0044710,GO:0044249,GO:0044283,GO:0044711,GO:0008152,GO:0016053,GO:0046394,GO:0044281,GO:0016746,GO:0004312,GO:0004315,GO:0019752,GO:0016747,GO:0009987,GO:0043436,GO:0006082,GO:0006633,GO:0072330,GO:0008610,GO:0006631,GO:0071704,GO:0032787,GO:0044238,GO:0044255,GO:0006629,GO:0044237,GO:0016740,GO:0003674	biological_process,catalytic activity,membrane,cellular_component,organic substance biosynthetic process,biosynthetic process,single-organism metabolic process,cellular biosynthetic process,small molecule biosynthetic process,single-organism biosynthetic process,metabolic process,organic acid biosynthetic process,carboxylic acid biosynthetic process,small molecule metabolic process,transferase ac…	bdi00062,bdi01110	Fatty acid elongation,Biosynthesis of secondary metabolites
TRIAE_CS42_6AS_TGACv1_487255_AA1569410.1	TRIAE_CS42_6AS_TGACv1_487255_AA1569410	-	TGACv1_scaffold_487255_6AS:22895-24990	2.43996	1.41233	0.788777	0.00855	0.0392386	sp|Q9LY82|GLAK2_ARATH Probable glucuronokinase 2 OS=Arabidopsis thaliana GN=GLCAK2 PE=2 SV=1//4.65518e-159	GO:0003674,GO:0043167,GO:0035639,GO:0036094,GO:0005524,GO:0000166,GO:1901265,GO:0043168,GO:0017076,GO:0032553,GO:0001883,GO:0032549,GO:0032550,GO:0032555,GO:0001882,GO:1901363,GO:0097159,GO:0030554,GO:0032559,GO:0005488	molecular_function,ion binding,purine ribonucleoside triphosphate binding,small molecule binding,ATP binding,nucleotide binding,nucleoside phosphate binding,anion binding,purine nucleotide binding,ribonucleotide binding,purine nucleoside binding,ribonucleoside binding,purine ribonucleoside binding,purine ribonucleotide binding,nucleoside binding,heterocyclic compound binding,organic cyclic compou…	bdi00520,bdi00053,bdi00040,bdi01100	Amino sugar and nucleotide sugar metabolism,Ascorbate and aldarate metabolism,Pentose and glucuronate interconversions,Metabolic pathways
TRIAE_CS42_7BL_TGACv1_578789_AA1900110.1	TRIAE_CS42_7BL_TGACv1_578789_AA1900110	-	TGACv1_scaffold_578789_7BL:38262-40515	32.7803	20.2064	0.698019	0.00015	0.00134134	sp|Q9D113|DNLZ_MOUSE DNL-type zinc finger protein OS=Mus musculus GN=Dnlz PE=2 SV=1//9.54956e-08	GO:0008150,GO:1901576,GO:0009058,GO:0044249,GO:0008152,GO:0009987,GO:0034645,GO:0009059,GO:0071704,GO:0010467,GO:0044238,GO:1901362,GO:0019438,GO:0044271,GO:0018130,GO:0043169,GO:0044237,GO:0046872,GO:0016070,GO:0034654,GO:0046914,GO:0006351,GO:0032774,GO:0003674,GO:1901360,GO:0006807,GO:0008270,GO:0034641,GO:0006725,GO:0046483,GO:0043167,GO:0006139,GO:0090304,GO:0043170,GO:0044260,GO:0003676,GO:…	biological_process,organic substance biosynthetic process,biosynthetic process,cellular biosynthetic process,metabolic process,cellular process,cellular macromolecule biosynthetic process,macromolecule biosynthetic process,organic substance metabolic process,gene expression,primary metabolic process,organic cyclic compound biosynthetic process,aromatic compound biosynthetic process,cellular nitro…	--	--
TRIAE_CS42_1AL_TGACv1_003727_AA0051240.1	TRIAE_CS42_1AL_TGACv1_003727_AA0051240	-	TGACv1_scaffold_003727_1AL:22395-24732	4.11608	7.273	-0.82128	0.00025	0.00209386	sp|Q38J50|FOMT2_WHEAT Tricetin 3&apos;,4&apos;,5&apos;-O-trimethyltransferase OS=Triticum aestivum GN=OMT2 PE=1 SV=1//1.21301e-180	GO:0003824,GO:0008168,GO:0008171,GO:0016741,GO:0016740,GO:0003674,GO:0046983,GO:0005488,GO:0005515	catalytic activity,methyltransferase activity,O-methyltransferase activity,transferase activity, transferring one-carbon groups,transferase activity,molecular_function,protein dimerization activity,binding,protein binding	--	--
TRIAE_CS42_3B_TGACv1_226236_AA0815100.1	TRIAE_CS42_3B_TGACv1_226236_AA0815100	-	TGACv1_scaffold_226236_3B:18526-19304	77.0658	137.303	-0.833203	5.00E-05	0.00050042	-	--	--	--	--
TRIAE_CS42_U_TGACv1_641932_AA2107590.1	TRIAE_CS42_U_TGACv1_641932_AA2107590	-	TGACv1_scaffold_641932_U:100983-102258	5.15864	2.91293	0.824523	0.00175	0.0108776	sp|Q06398|GSTU6_ORYSJ Probable glutathione S-transferase GSTU6 OS=Oryza sativa subsp. japonica GN=GSTU6 PE=2 SV=2//1.04484e-70	GO:0003674,GO:0005488,GO:0005515	molecular_function,binding,protein binding	bdi00480	Glutathione metabolism
TRIAE_CS42_2DS_TGACv1_177481_AA0578270.1	TRIAE_CS42_2DS_TGACv1_177481_AA0578270	-	TGACv1_scaffold_177481_2DS:28825-31745	1.00469	0.183567	2.45237	0.0053	0.0267782	sp|Q9LUH2|ALF5_ARATH MATE efflux family protein ALF5 OS=Arabidopsis thaliana GN=ALF5 PE=2 SV=1//1.07638e-151	GO:0008150,GO:0016020,GO:0005575,GO:0051234,GO:0006810,GO:0051179,GO:0009987,GO:0050896,GO:0005215,GO:0044699,GO:0022804,GO:0042221,GO:0044763,GO:0022857,GO:0044765,GO:0055085,GO:0003674,GO:0015297,GO:0015291,GO:0006855,GO:0015238,GO:0015893,GO:0090484,GO:0042493	biological_process,membrane,cellular_component,establishment of localization,transport,localization,cellular process,response to stimulus,transporter activity,single-organism process,active transmembrane transporter activity,response to chemical stimulus,single-organism cellular process,transmembrane transporter activity,single-organism transport,transmembrane transport,molecular_function,antipor…	--	--
TRIAE_CS42_2AS_TGACv1_112156_AA0331640.2	TRIAE_CS42_2AS_TGACv1_112156_AA0331640	-	TGACv1_scaffold_112156_2AS:1555-6740	2.34752	0.475734	2.30291	0.00195	0.0118985	sp|Q9VYQ5|CP318_DROME Probable cytochrome P450 318a1 OS=Drosophila melanogaster GN=Cyp318a1 PE=2 SV=4//3.54328e-12	GO:0008150,GO:0003824,GO:0044710,GO:0016491,GO:0008152,GO:0055114,GO:0043169,GO:0046872,GO:0046906,GO:0046914,GO:0020037,GO:0003674,GO:0005506,GO:0043167,GO:0016705,GO:1901363,GO:0097159,GO:0005488	biological_process,catalytic activity,single-organism metabolic process,oxidoreductase activity,metabolic process,oxidation-reduction process,cation binding,metal ion binding,tetrapyrrole binding,transition metal ion binding,heme binding,molecular_function,iron ion binding,ion binding,oxidoreductase activity, acting on paired donors, with incorporation or reduction of molecular oxygen,heterocycli…	--	--
TRIAE_CS42_2AS_TGACv1_112156_AA0331640.1	TRIAE_CS42_2AS_TGACv1_112156_AA0331640	-	TGACv1_scaffold_112156_2AS:1555-6740	11.0901	5.12658	1.1132	5.00E-05	0.00050042	sp|Q9VYQ5|CP318_DROME Probable cytochrome P450 318a1 OS=Drosophila melanogaster GN=Cyp318a1 PE=2 SV=4//3.54328e-12	GO:0008150,GO:0003824,GO:0044710,GO:0016491,GO:0008152,GO:0055114,GO:0043169,GO:0046872,GO:0046906,GO:0046914,GO:0020037,GO:0003674,GO:0005506,GO:0043167,GO:0016705,GO:1901363,GO:0097159,GO:0005488	biological_process,catalytic activity,single-organism metabolic process,oxidoreductase activity,metabolic process,oxidation-reduction process,cation binding,metal ion binding,tetrapyrrole binding,transition metal ion binding,heme binding,molecular_function,iron ion binding,ion binding,oxidoreductase activity, acting on paired donors, with incorporation or reduction of molecular oxygen,heterocycli…	--	--
TRIAE_CS42_4BL_TGACv1_321087_AA1055050.1	TRIAE_CS42_4BL_TGACv1_321087_AA1055050	-	TGACv1_scaffold_321087_4BL:92633-95374	0.342777	1.20002	-1.80772	0.001	0.00682885	sp|Q8SAB7|SPK1_ARATH Guanine nucleotide exchange factor SPIKE 1 OS=Arabidopsis thaliana GN=SPK1 PE=1 SV=1//0	GO:0003674,GO:0005488,GO:0005515	molecular_function,binding,protein binding	--	--
TRIAE_CS42_4DL_TGACv1_342399_AA1112520.1	TRIAE_CS42_4DL_TGACv1_342399_AA1112520	-	TGACv1_scaffold_342399_4DL:222245-224155	41.9831	29.5658	0.505879	0.0072	0.0342143	-	GO:0005975,GO:0008150,GO:0003824,GO:0044723,GO:0016051,GO:0005976,GO:1901576,GO:0009058,GO:0044249,GO:0000271,GO:0008152,GO:0051234,GO:0006810,GO:0051179,GO:1901564,GO:1901566,GO:0009987,GO:0042558,GO:0042559,GO:0009059,GO:0009108,GO:0033036,GO:0071704,GO:0071702,GO:0044699,GO:0044238,GO:0006729,GO:0008124,GO:0046146,GO:1901362,GO:0006732,GO:0051188,GO:0051186,GO:0019438,GO:0044271,GO:0018130,GO:…	carbohydrate metabolic process,biological_process,catalytic activity,single-organism carbohydrate metabolic process,carbohydrate biosynthetic process,polysaccharide metabolic process,organic substance biosynthetic process,biosynthetic process,cellular biosynthetic process,polysaccharide biosynthetic process,metabolic process,establishment of localization,transport,localization,organonitrogen comp…	--	--
TRIAE_CS42_1DL_TGACv1_061939_AA0205990.1	TRIAE_CS42_1DL_TGACv1_061939_AA0205990	-	TGACv1_scaffold_061939_1DL:51991-59455	1.04704	2.02672	-0.952835	0.0027	0.0155054	sp|Q8LFS6|BRN1L_ARATH RNA-binding protein BRN1 OS=Arabidopsis thaliana GN=BRN1 PE=2 SV=1//2.28878e-154	GO:0008150,GO:0003824,GO:0016020,GO:0005575,GO:0016491,GO:0008152,GO:0005623,GO:0044464,GO:0016787,GO:0005622,GO:0044424,GO:0005737,GO:0009987,GO:0043229,GO:0043226,GO:0071704,GO:0005215,GO:0044238,GO:0016071,GO:1901361,GO:0044270,GO:0019439,GO:0046700,GO:0000175,GO:0003723,GO:0022857,GO:0043169,GO:0044237,GO:0046872,GO:0043231,GO:0043227,GO:0034655,GO:0009056,GO:0016070,GO:0004532,GO:0016896,GO:…	biological_process,catalytic activity,membrane,cellular_component,oxidoreductase activity,metabolic process,cell,cell part,hydrolase activity,intracellular,intracellular part,cytoplasm,cellular process,intracellular organelle,organelle,organic substance metabolic process,transporter activity,primary metabolic process,mRNA metabolic process,organic cyclic compound catabolic process,cellular nitrog…	--	--
TRIAE_CS42_4BL_TGACv1_322198_AA1069570.1	TRIAE_CS42_4BL_TGACv1_322198_AA1069570	-	TGACv1_scaffold_322198_4BL:26050-33008	2.28459	1.09144	1.06571	0.0008	0.00566461	sp|Q5RC80|RBM39_PONAB RNA-binding protein 39 OS=Pongo abelii GN=RBM39 PE=2 SV=1//2.89511e-73	GO:0003674,GO:0003676,GO:1901363,GO:0097159,GO:0005488	molecular_function,nucleic acid binding,heterocyclic compound binding,organic cyclic compound binding,binding	--	--
TRIAE_CS42_7BL_TGACv1_577056_AA1864500.1	TRIAE_CS42_7BL_TGACv1_577056_AA1864500	-	TGACv1_scaffold_577056_7BL:416-8645	6.63617	4.28783	0.630104	0.00225	0.013395	sp|P10978|POLX_TOBAC Retrovirus-related Pol polyprotein from transposon TNT 1-94 OS=Nicotiana tabacum PE=2 SV=1//1.27902e-40	GO:0008150,GO:0016020,GO:0005575,GO:0008152,GO:0051234,GO:0006810,GO:0051179,GO:0009987,GO:0045184,GO:0015031,GO:0008104,GO:0033036,GO:0071704,GO:0071702,GO:0044699,GO:0044238,GO:0046907,GO:0006886,GO:0034613,GO:0070727,GO:0051649,GO:0051641,GO:0044763,GO:0044237,GO:0044765,GO:0019028,GO:0044423,GO:0019012,GO:0006605,GO:1901360,GO:0006807,GO:0034641,GO:0006725,GO:0046483,GO:0006139,GO:0090304,GO:…	biological_process,membrane,cellular_component,metabolic process,establishment of localization,transport,localization,cellular process,establishment of protein localization,protein transport,protein localization,macromolecule localization,organic substance metabolic process,organic substance transport,single-organism process,primary metabolic process,intracellular transport,intracellular protein …	--	--
TRIAE_CS42_4BS_TGACv1_329525_AA1102300.2	TRIAE_CS42_4BS_TGACv1_329525_AA1102300	-	TGACv1_scaffold_329525_4BS:17855-22677	0.998596	2.14447	-1.10265	0.0009	0.0062539	sp|Q9FHK4|Y5519_ARATH Uncharacterized protein At5g05190 OS=Arabidopsis thaliana GN=Y-1 PE=1 SV=1//4.90054e-08	GO:0008150,GO:0044699,GO:0032502,GO:0007275,GO:0032501,GO:0044707	biological_process,single-organism process,developmental process,multicellular organismal development,multicellular organismal process,single-multicellular organism process	--	--
TRIAE_CS42_U_TGACv1_644212_AA2138080.1	TRIAE_CS42_U_TGACv1_644212_AA2138080	-	TGACv1_scaffold_644212_U:11846-16195	0.528188	1.32528	-1.32717	0.00595	0.0293817	sp|Q9SYH4|NFYA5_ARATH Nuclear transcription factor Y subunit A-5 OS=Arabidopsis thaliana GN=NFYA5 PE=2 SV=1//1.02893e-29	GO:0008150,GO:1901576,GO:0009058,GO:0044249,GO:0008152,GO:0009987,GO:0050794,GO:0034645,GO:0009059,GO:0050789,GO:0071704,GO:0010467,GO:0044238,GO:0065007,GO:1901362,GO:0019438,GO:0044271,GO:0018130,GO:0044237,GO:0016070,GO:0034654,GO:2001141,GO:0051252,GO:0006355,GO:0019219,GO:0051171,GO:0006351,GO:0080090,GO:0032774,GO:0031323,GO:0003674,GO:0010468,GO:0019222,GO:1901360,GO:0009889,GO:0010556,GO:…	biological_process,organic substance biosynthetic process,biosynthetic process,cellular biosynthetic process,metabolic process,cellular process,regulation of cellular process,cellular macromolecule biosynthetic process,macromolecule biosynthetic process,regulation of biological process,organic substance metabolic process,gene expression,primary metabolic process,biological regulation,organic cycl…	--	--
TRIAE_CS42_6AS_TGACv1_486854_AA1565790.1	TRIAE_CS42_6AS_TGACv1_486854_AA1565790	-	TGACv1_scaffold_486854_6AS:22046-25295	5.61633	3.56381	0.656206	0.00565	0.0281883	-	GO:0003824,GO:0016787,GO:0003674	catalytic activity,hydrolase activity,molecular_function	--	--
TRIAE_CS42_1AL_TGACv1_000490_AA0013360.1	TRIAE_CS42_1AL_TGACv1_000490_AA0013360	-	TGACv1_scaffold_000490_1AL:106882-107625	11.3847	6.5807	0.790787	0.005	0.0255542	-	--	--	--	--
TRIAE_CS42_6DL_TGACv1_526747_AA1691280.2	TRIAE_CS42_6DL_TGACv1_526747_AA1691280	-	TGACv1_scaffold_526747_6DL:24515-28320	7.31765	4.52209	0.694392	0.00305	0.0171267	sp|Q8GW31|DCP2_ARATH mRNA-decapping enzyme subunit 2 OS=Arabidopsis thaliana GN=DCP2 PE=1 SV=1//7.25945e-126	GO:0003824,GO:0005575,GO:0005623,GO:0044464,GO:0016787,GO:0005622,GO:0044424,GO:0043229,GO:0043226,GO:0048037,GO:0019842,GO:0050662,GO:0030976,GO:0003723,GO:0043169,GO:0046872,GO:0043231,GO:0043227,GO:0005634,GO:0030145,GO:1901681,GO:0046914,GO:0003674,GO:0043167,GO:0003676,GO:0036094,GO:0043168,GO:1901363,GO:0097159,GO:0005488	catalytic activity,cellular_component,cell,cell part,hydrolase activity,intracellular,intracellular part,intracellular organelle,organelle,cofactor binding,vitamin binding,coenzyme binding,thiamine pyrophosphate binding,RNA binding,cation binding,metal ion binding,intracellular membrane-bounded organelle,membrane-bounded organelle,nucleus,manganese ion binding,sulfur compound binding,transition m…	--	--
TRIAE_CS42_3AL_TGACv1_194724_AA0638170.1	TRIAE_CS42_3AL_TGACv1_194724_AA0638170	-	TGACv1_scaffold_194724_3AL:71439-75290	0.933555	2.48436	-1.41207	5.00E-05	0.00050042	sp|Q9FL28|FLS2_ARATH LRR receptor-like serine/threonine-protein kinase FLS2 OS=Arabidopsis thaliana GN=FLS2 PE=1 SV=1//6.91073e-172	GO:0008150,GO:0003824,GO:0008152,GO:0009987,GO:0071704,GO:0044238,GO:0044237,GO:0016740,GO:0003674,GO:0043167,GO:0019538,GO:0043170,GO:0044267,GO:0044260,GO:0035639,GO:0036094,GO:0005524,GO:0000166,GO:1901265,GO:0043168,GO:0016772,GO:0017076,GO:0032553,GO:0016773,GO:0001883,GO:0032549,GO:0032550,GO:0032555,GO:0001882,GO:0016301,GO:0006464,GO:0036211,GO:1901363,GO:0097159,GO:0043412,GO:0006796,GO:…	biological_process,catalytic activity,metabolic process,cellular process,organic substance metabolic process,primary metabolic process,cellular metabolic process,transferase activity,molecular_function,ion binding,protein metabolic process,macromolecule metabolic process,cellular protein metabolic process,cellular macromolecule metabolic process,purine ribonucleoside triphosphate binding,small mo…	--	--
TRIAE_CS42_3B_TGACv1_222955_AA0774020.1	TRIAE_CS42_3B_TGACv1_222955_AA0774020	-	TGACv1_scaffold_222955_3B:14164-15606	0.339723	1.64238	-2.27336	0.00195	0.0118985	sp|Q9SZP1|MYB4_ARATH Transcription repressor MYB4 OS=Arabidopsis thaliana GN=MYB4 PE=1 SV=1//2.93612e-80	GO:0008150,GO:0003824,GO:0005575,GO:0005623,GO:0044464,GO:0016787,GO:0005622,GO:0044424,GO:0006338,GO:0016568,GO:0009987,GO:0071840,GO:0043229,GO:0043226,GO:0006325,GO:0016043,GO:0044699,GO:0006996,GO:0016817,GO:0016818,GO:0044763,GO:0051276,GO:0043231,GO:0043227,GO:0005634,GO:0003674,GO:0043167,GO:0035639,GO:0003676,GO:0036094,GO:0005524,GO:0000166,GO:1901265,GO:0043168,GO:0017076,GO:0032553,GO:…	biological_process,catalytic activity,cellular_component,cell,cell part,hydrolase activity,intracellular,intracellular part,chromatin remodeling,chromatin modification,cellular process,cellular component organization or biogenesis,intracellular organelle,organelle,chromatin organization,cellular component organization,single-organism process,organelle organization,hydrolase activity, acting on ac…	--	--
TRIAE_CS42_1DL_TGACv1_063630_AA0229350.1	TRIAE_CS42_1DL_TGACv1_063630_AA0229350	-	TGACv1_scaffold_063630_1DL:14774-18915	3.56744	6.0742	-0.767804	0.00135	0.00876701	sp|P54454|YQEI_BACSU Probable RNA-binding protein YqeI OS=Bacillus subtilis (strain 168) GN=yqeI PE=3 SV=1//2.99927e-07	GO:0003723,GO:0003674,GO:0003676,GO:1901363,GO:0097159,GO:0005488	RNA binding,molecular_function,nucleic acid binding,heterocyclic compound binding,organic cyclic compound binding,binding	--	--
TRIAE_CS42_5DL_TGACv1_433700_AA1419750.1	TRIAE_CS42_5DL_TGACv1_433700_AA1419750	-	TGACv1_scaffold_433700_5DL:67946-71352	142.227	69.0324	1.04285	5.00E-05	0.00050042	sp|Q6K439|PAP2_ORYSJ Probable plastid-lipid-associated protein 2, chloroplastic OS=Oryza sativa subsp. japonica GN=PAP2 PE=2 SV=1//7.53261e-135	--	--	--	--
TRIAE_CS42_1BL_TGACv1_031556_AA0116030.1	TRIAE_CS42_1BL_TGACv1_031556_AA0116030	-	TGACv1_scaffold_031556_1BL:19090-21475	0.706077	1.81365	-1.361	0.0002	0.00172443	sp|Q9XIH7|PLT1_ARATH Putative polyol transporter 1 OS=Arabidopsis thaliana GN=PLT1 PE=3 SV=1//0	GO:0008150,GO:0003824,GO:0016020,GO:0005575,GO:0032991,GO:0044425,GO:0043234,GO:0008152,GO:0051234,GO:0006810,GO:0031224,GO:0051179,GO:0016021,GO:0005623,GO:0044464,GO:0016787,GO:0005622,GO:1901564,GO:0044424,GO:0005737,GO:0044446,GO:0044422,GO:0009987,GO:0044444,GO:0043229,GO:0043226,GO:0071704,GO:0010467,GO:0005215,GO:0044699,GO:0044238,GO:0005783,GO:0031090,GO:0044763,GO:0022857,GO:0012505,GO:…	biological_process,catalytic activity,membrane,cellular_component,macromolecular complex,membrane part,protein complex,metabolic process,establishment of localization,transport,intrinsic to membrane,localization,integral to membrane,cell,cell part,hydrolase activity,intracellular,organonitrogen compound metabolic process,intracellular part,cytoplasm,intracellular organelle part,organelle part,cel…	--	--
TRIAE_CS42_2AL_TGACv1_093732_AA0285760.6	TRIAE_CS42_2AL_TGACv1_093732_AA0285760	-	TGACv1_scaffold_093732_2AL:41645-50224	0.661057	2.24076	-1.76114	0.001	0.00682885	sp|A4IJ27|ROGF3_ARATH Rop guanine nucleotide exchange factor 3 OS=Arabidopsis thaliana GN=ROPGEF3 PE=2 SV=1//1.28347e-58	GO:0060589,GO:0005083,GO:0005085,GO:0030695,GO:0030234,GO:0003674,GO:0005088,GO:0005089	nucleoside-triphosphatase regulator activity,small GTPase regulator activity,guanyl-nucleotide exchange factor activity,GTPase regulator activity,enzyme regulator activity,molecular_function,Ras guanyl-nucleotide exchange factor activity,Rho guanyl-nucleotide exchange factor activity	--	--
TRIAE_CS42_2BL_TGACv1_129347_AA0379620.1	TRIAE_CS42_2BL_TGACv1_129347_AA0379620	-	TGACv1_scaffold_129347_2BL:235589-245276	5.1611	7.37406	-0.51478	0.00695	0.0332752	sp|Q9P2D0|IBTK_HUMAN Inhibitor of Bruton tyrosine kinase OS=Homo sapiens GN=IBTK PE=1 SV=3//7.14548e-38	GO:0003674,GO:0005488,GO:0005515	molecular_function,binding,protein binding	--	--
TRIAE_CS42_4AL_TGACv1_288361_AA0946300.1	TRIAE_CS42_4AL_TGACv1_288361_AA0946300	-	TGACv1_scaffold_288361_4AL:77121-80675	7.26392	4.80934	0.594908	0.01035	0.0456741	-	GO:0003824,GO:0016853,GO:0008830,GO:0003674,GO:0016854,GO:0016857,GO:0003677,GO:0003676,GO:1901363,GO:0097159,GO:0005488	catalytic activity,isomerase activity,dTDP-4-dehydrorhamnose 3,5-epimerase activity,molecular_function,racemase and epimerase activity,racemase and epimerase activity, acting on carbohydrates and derivatives,DNA binding,nucleic acid binding,heterocyclic compound binding,organic cyclic compound binding,binding	--	--
TRIAE_CS42_1AL_TGACv1_001621_AA0033070.1	TRIAE_CS42_1AL_TGACv1_001621_AA0033070	-	TGACv1_scaffold_001621_1AL:46846-51265	8.67113	5.34767	0.697309	0.00675	0.0325047	sp|Q5W794|DI192_ORYSJ Protein DEHYDRATION-INDUCED 19 homolog 2 OS=Oryza sativa subsp. japonica GN=DI19-2 PE=2 SV=2//5.22408e-09	--	--	--	--
TRIAE_CS42_1BL_TGACv1_033350_AA0138900.1	TRIAE_CS42_1BL_TGACv1_033350_AA0138900	-	TGACv1_scaffold_033350_1BL:20956-27050	1.52959	2.53703	-0.729991	0.0076	0.0357321	sp|Q8LFS6|BRN1L_ARATH RNA-binding protein BRN1 OS=Arabidopsis thaliana GN=BRN1 PE=2 SV=1//6.03559e-149	GO:0003824,GO:0016491,GO:0005215,GO:0022857,GO:0022890,GO:0015077,GO:0015078,GO:0003674,GO:0022891,GO:0015075,GO:0008324,GO:0022892,GO:0016679,GO:0008121,GO:0016681,GO:0003676,GO:1901363,GO:0097159,GO:0005488	catalytic activity,oxidoreductase activity,transporter activity,transmembrane transporter activity,inorganic cation transmembrane transporter activity,monovalent inorganic cation transmembrane transporter activity,hydrogen ion transmembrane transporter activity,molecular_function,substrate-specific transmembrane transporter activity,ion transmembrane transporter activity,cation transmembrane tran…	--	--
TRIAE_CS42_1BS_TGACv1_051470_AA0180000.1	TRIAE_CS42_1BS_TGACv1_051470_AA0180000	-	TGACv1_scaffold_051470_1BS:12998-14186	13.7628	5.6807	1.27663	5.00E-05	0.00050042	sp|Q39096|ERD15_ARATH Protein EARLY RESPONSIVE TO DEHYDRATION 15 OS=Arabidopsis thaliana GN=ERD15 PE=1 SV=1//1.1095e-16	GO:0008150,GO:0009405,GO:0051704	biological_process,pathogenesis,multi-organism process	--	--
TRIAE_CS42_5DS_TGACv1_458288_AA1493120.2	TRIAE_CS42_5DS_TGACv1_458288_AA1493120	-	TGACv1_scaffold_458288_5DS:18596-24235	4.50925	0.883275	2.35195	5.00E-05	0.00050042	sp|Q8GYP6|PPR49_ARATH Pentatricopeptide repeat-containing protein At1g18900 OS=Arabidopsis thaliana GN=At1g18900 PE=2 SV=1//0	--	--	--	--
TRIAE_CS42_5AL_TGACv1_378065_AA1251030.3	TRIAE_CS42_5AL_TGACv1_378065_AA1251030	-	TGACv1_scaffold_378065_5AL:13855-18364	12.5036	20.0586	-0.681879	0.00735	0.0347818	sp|P05167|ALEU_HORVU Thiol protease aleurain OS=Hordeum vulgare PE=2 SV=1//0	GO:0008150,GO:0003824,GO:0008152,GO:0016787,GO:0071704,GO:0044238,GO:0003674,GO:0004197,GO:0008233,GO:0006508,GO:0004175,GO:0070011,GO:0019538,GO:0043170,GO:0008234	biological_process,catalytic activity,metabolic process,hydrolase activity,organic substance metabolic process,primary metabolic process,molecular_function,cysteine-type endopeptidase activity,peptidase activity,proteolysis,endopeptidase activity,peptidase activity, acting on L-amino acid peptides,protein metabolic process,macromolecule metabolic process,cysteine-type peptidase activity	--	--
TRIAE_CS42_3AL_TGACv1_196872_AA0663430.1	TRIAE_CS42_3AL_TGACv1_196872_AA0663430	-	TGACv1_scaffold_196872_3AL:11681-14055	0.545628	1.61379	-1.56447	0.00135	0.00876701	sp|Q9FHX2|MFL1_ARATH Protein MITOFERRINLIKE 1, chloroplastic OS=Arabidopsis thaliana GN=MFL1 PE=2 SV=1//1.24716e-94	--	--	--	--
TRIAE_CS42_7BL_TGACv1_577767_AA1882870.1	TRIAE_CS42_7BL_TGACv1_577767_AA1882870	-	TGACv1_scaffold_577767_7BL:96250-98871	83.5798	2.58878	5.01281	5.00E-05	0.00050042	sp|Q55DB6|AHSA_DICDI Activator of 90 kDa heat shock protein ATPase homolog OS=Dictyostelium discoideum GN=ahsa PE=2 SV=1//1.31909e-43	GO:0008150,GO:0051087,GO:0001671,GO:0060590,GO:0060589,GO:0050896,GO:0030234,GO:0008047,GO:0003674,GO:0006950,GO:0005488,GO:0005515	biological_process,chaperone binding,ATPase activator activity,ATPase regulator activity,nucleoside-triphosphatase regulator activity,response to stimulus,enzyme regulator activity,enzyme activator activity,molecular_function,response to stress,binding,protein binding	--	--
TRIAE_CS42_5BS_TGACv1_424020_AA1386080.2	TRIAE_CS42_5BS_TGACv1_424020_AA1386080	-	TGACv1_scaffold_424020_5BS:48045-50231	7.9486	5.11959	0.634672	0.0036	0.0196088	sp|Q09463|RNF5_CAEEL RING finger protein 5 OS=Caenorhabditis elegans GN=rnf-5 PE=1 SV=1//2.70579e-23	GO:0003824,GO:0005575,GO:0032991,GO:0043234,GO:0016874,GO:0016881,GO:0004842,GO:0019787,GO:0000151,GO:0016879,GO:0000152,GO:0005680,GO:0031461,GO:0005623,GO:0044464,GO:0005622,GO:0044424,GO:0044446,GO:0044422,GO:0043229,GO:0043226,GO:0044428,GO:0043169,GO:0046872,GO:0043231,GO:0043227,GO:0005634,GO:0046914,GO:0003674,GO:0008270,GO:0043167,GO:0005488,GO:0005515	catalytic activity,cellular_component,macromolecular complex,protein complex,ligase activity,acid-amino acid ligase activity,ubiquitin-protein ligase activity,small conjugating protein ligase activity,ubiquitin ligase complex,ligase activity, forming carbon-nitrogen bonds,nuclear ubiquitin ligase complex,anaphase-promoting complex,cullin-RING ubiquitin ligase complex,cell,cell part,intracellular,…	bdi04141	Protein processing in endoplasmic reticulum
TRIAE_CS42_3AL_TGACv1_194131_AA0627090.1	TRIAE_CS42_3AL_TGACv1_194131_AA0627090	-	TGACv1_scaffold_194131_3AL:122802-125185	6.82129	4.41876	0.626404	0.00465	0.0241025	sp|C0LGT1|Y5129_ARATH Probable LRR receptor-like serine/threonine-protein kinase At5g10290 OS=Arabidopsis thaliana GN=At5g10290 PE=2 SV=1//4.86379e-148	GO:0008150,GO:0003824,GO:0005575,GO:0008152,GO:0009987,GO:0050896,GO:0071704,GO:0044238,GO:0065007,GO:0065008,GO:0005102,GO:0033057,GO:0045297,GO:0045924,GO:0046008,GO:0060180,GO:0044237,GO:0048609,GO:0007617,GO:0019098,GO:0007618,GO:0007610,GO:0016740,GO:0032504,GO:0051705,GO:0005179,GO:0003674,GO:0005576,GO:0043167,GO:0019538,GO:0051704,GO:0032501,GO:0000003,GO:0043170,GO:0044267,GO:0044260,GO:…	biological_process,catalytic activity,cellular_component,metabolic process,cellular process,response to stimulus,organic substance metabolic process,primary metabolic process,biological regulation,regulation of biological quality,receptor binding,multicellular organismal reproductive behavior,post-mating behavior,regulation of female receptivity,regulation of female receptivity, post-mating,femal…	--	--
TRIAE_CS42_3B_TGACv1_222485_AA0765690.1	TRIAE_CS42_3B_TGACv1_222485_AA0765690	-	TGACv1_scaffold_222485_3B:9835-14552	5.3903	3.0064	0.842329	5.00E-05	0.00050042	sp|P45181|PQQL_HAEIN Probable zinc protease PqqL OS=Haemophilus influenzae (strain ATCC 51907 / DSM 11121 / KW20 / Rd) GN=pqqL PE=3 SV=1//3.00158e-46	GO:0008150,GO:0008152,GO:0031406,GO:0016597,GO:0003674,GO:0043167,GO:0043168,GO:0005488	biological_process,metabolic process,carboxylic acid binding,amino acid binding,molecular_function,ion binding,anion binding,binding	--	--
TRIAE_CS42_4BS_TGACv1_328852_AA1094730.3	TRIAE_CS42_4BS_TGACv1_328852_AA1094730	-	TGACv1_scaffold_328852_4BS:41717-46516	0.443138	1.09555	-1.30583	0.0109	0.0475461	sp|Q0WQ41|IP5P7_ARATH Type IV inositol polyphosphate 5-phosphatase 7 OS=Arabidopsis thaliana GN=IP5P7 PE=1 SV=1//0	--	--	--	--
TRIAE_CS42_5AL_TGACv1_374714_AA1207220.1	TRIAE_CS42_5AL_TGACv1_374714_AA1207220	-	TGACv1_scaffold_374714_5AL:36564-41725	3.55405	6.05394	-0.76841	0.0003	0.00245037	sp|P77806|YBDL_ECOLI Methionine aminotransferase OS=Escherichia coli (strain K12) GN=ybdL PE=1 SV=1//2.93121e-94	GO:0008150,GO:0003824,GO:0009058,GO:0044710,GO:0008152,GO:0044281,GO:1901564,GO:0019752,GO:0009987,GO:0043436,GO:0006082,GO:0006520,GO:0048037,GO:0071704,GO:0044238,GO:0008483,GO:0016769,GO:0044237,GO:0030170,GO:0016740,GO:0003674,GO:0006807,GO:0016829,GO:0043167,GO:0043168,GO:0005488	biological_process,catalytic activity,biosynthetic process,single-organism metabolic process,metabolic process,small molecule metabolic process,organonitrogen compound metabolic process,carboxylic acid metabolic process,cellular process,oxoacid metabolic process,organic acid metabolic process,cellular amino acid metabolic process,cofactor binding,organic substance metabolic process,primary metabo…	--	--
TRIAE_CS42_4AS_TGACv1_307426_AA1020320.1	TRIAE_CS42_4AS_TGACv1_307426_AA1020320	-	TGACv1_scaffold_307426_4AS:26015-31630	0.608831	1.17463	-0.948098	0.0024	0.0141267	-	--	--	--	--
TRIAE_CS42_3B_TGACv1_225172_AA0805790.1	TRIAE_CS42_3B_TGACv1_225172_AA0805790	-	TGACv1_scaffold_225172_3B:25835-28930	39.75	21.383	0.894493	5.00E-05	0.00050042	sp|Q9Z2Y8|PROSC_MOUSE Proline synthase co-transcribed bacterial homolog protein OS=Mus musculus GN=Prosc PE=1 SV=1//2.02589e-61	--	--	--	--
TRIAE_CS42_4BS_TGACv1_328135_AA1083400.1	TRIAE_CS42_4BS_TGACv1_328135_AA1083400	-	TGACv1_scaffold_328135_4BS:31658-40402	1.29502	2.47485	-0.934368	0.0001	0.000937052	sp|F4J8D3|TPLAT_ARATH Protein TPLATE OS=Arabidopsis thaliana GN=TPLATE PE=1 SV=1//5.30069e-117	GO:0008150,GO:0016020,GO:0005575,GO:0032991,GO:0044425,GO:1901576,GO:0009058,GO:0044710,GO:0043234,GO:0044249,GO:0008152,GO:0051234,GO:0006810,GO:0030117,GO:0048475,GO:0051179,GO:0005623,GO:0044464,GO:0005798,GO:0030660,GO:0044281,GO:0005622,GO:1901564,GO:0044424,GO:0030126,GO:0030137,GO:0030663,GO:0005737,GO:0005198,GO:0044446,GO:0044422,GO:0009987,GO:0044444,GO:0000139,GO:0044431,GO:0005794,GO:…	biological_process,membrane,cellular_component,macromolecular complex,membrane part,organic substance biosynthetic process,biosynthetic process,single-organism metabolic process,protein complex,cellular biosynthetic process,metabolic process,establishment of localization,transport,membrane coat,coated membrane,localization,cell,cell part,Golgi-associated vesicle,Golgi-associated vesicle membrane,…	--	--
TRIAE_CS42_U_TGACv1_640710_AA2070430.1	TRIAE_CS42_U_TGACv1_640710_AA2070430	-	TGACv1_scaffold_640710_U:254488-255695	353.787	8.68944	5.34748	5.00E-05	0.00050042	sp|Q6K7E9|HS186_ORYSJ 18.6 kDa class III heat shock protein OS=Oryza sativa subsp. japonica GN=HSP18.6 PE=2 SV=1//1.30194e-61	--	--	bdi04141	Protein processing in endoplasmic reticulum
TRIAE_CS42_6DS_TGACv1_542706_AA1728340.1	TRIAE_CS42_6DS_TGACv1_542706_AA1728340	TUBB3	TGACv1_scaffold_542706_6DS:66095-69278	26.018	47.8589	-0.879275	5.00E-05	0.00050042	sp|Q9ZRB0|TBB3_WHEAT Tubulin beta-3 chain OS=Triticum aestivum GN=TUBB3 PE=2 SV=1//0	GO:0008150,GO:0003824,GO:0005575,GO:0003924,GO:0016787,GO:0009987,GO:0016817,GO:0016818,GO:0051701,GO:0052126,GO:0052192,GO:0040011,GO:0016462,GO:0044000,GO:0046739,GO:0046740,GO:0051814,GO:0017111,GO:0020002,GO:0044156,GO:0003674,GO:0005576,GO:0033644,GO:0044218,GO:0044279,GO:0044421,GO:0044419,GO:0044403,GO:0018995,GO:0043657,GO:0043245,GO:0044215,GO:0044216,GO:0044217,GO:0044764,GO:0033643,GO:…	biological_process,catalytic activity,cellular_component,GTPase activity,hydrolase activity,cellular process,hydrolase activity, acting on acid anhydrides,hydrolase activity, acting on acid anhydrides, in phosphorus-containing anhydrides,interaction with host,movement in host environment,movement in environment of other organism involved in symbiotic interaction,locomotion,pyrophosphatase activit…	bdi04145	Phagosome
TRIAE_CS42_4BL_TGACv1_320960_AA1052540.1	TRIAE_CS42_4BL_TGACv1_320960_AA1052540	-	TGACv1_scaffold_320960_4BL:57035-59581	11.2173	19.2172	-0.776676	5.00E-05	0.00050042	sp|Q9XF43|KCS6_ARATH 3-ketoacyl-CoA synthase 6 OS=Arabidopsis thaliana GN=CUT1 PE=1 SV=1//0	GO:0008150,GO:0003824,GO:0016020,GO:0005575,GO:1901576,GO:0009058,GO:0044710,GO:0044249,GO:0044283,GO:0044711,GO:0008152,GO:0016053,GO:0046394,GO:0044281,GO:0016746,GO:0004312,GO:0004315,GO:0019752,GO:0016747,GO:0009987,GO:0043436,GO:0006082,GO:0006633,GO:0072330,GO:0008610,GO:0006631,GO:0071704,GO:0032787,GO:0044238,GO:0044255,GO:0006629,GO:0044237,GO:0016740,GO:0003674	biological_process,catalytic activity,membrane,cellular_component,organic substance biosynthetic process,biosynthetic process,single-organism metabolic process,cellular biosynthetic process,small molecule biosynthetic process,single-organism biosynthetic process,metabolic process,organic acid biosynthetic process,carboxylic acid biosynthetic process,small molecule metabolic process,transferase ac…	bdi00062,bdi01110	Fatty acid elongation,Biosynthesis of secondary metabolites
TRIAE_CS42_5DL_TGACv1_433584_AA1416780.1	TRIAE_CS42_5DL_TGACv1_433584_AA1416780	-	TGACv1_scaffold_433584_5DL:8295-20030	1.75149	2.79174	-0.672581	0.00435	0.0228354	sp|Q8LGH4|CUL4_ARATH Cullin-4 OS=Arabidopsis thaliana GN=CUL4 PE=1 SV=1//0	GO:0008150,GO:0008152,GO:0009987,GO:0071704,GO:0044238,GO:0044237,GO:0009056,GO:0044248,GO:1901575,GO:0003674,GO:0031625,GO:0044389,GO:0006508,GO:0009057,GO:0019899,GO:0006511,GO:0044265,GO:0019538,GO:0019941,GO:0043632,GO:0030163,GO:0043170,GO:0044267,GO:0044257,GO:0051603,GO:0044260,GO:0005488,GO:0005515	biological_process,metabolic process,cellular process,organic substance metabolic process,primary metabolic process,cellular metabolic process,catabolic process,cellular catabolic process,organic substance catabolic process,molecular_function,ubiquitin protein ligase binding,small conjugating protein ligase binding,proteolysis,macromolecule catabolic process,enzyme binding,ubiquitin-dependent pro…	bdi04120,bdi03420	Ubiquitin mediated proteolysis,Nucleotide excision repair
TRIAE_CS42_3AS_TGACv1_210759_AA0678370.1	TRIAE_CS42_3AS_TGACv1_210759_AA0678370	-	TGACv1_scaffold_210759_3AS:100264-105648	0.495447	2.17084	-2.13145	5.00E-05	0.00050042	sp|Q0JNK5|COPB2_ORYSJ Coatomer subunit beta-2 OS=Oryza sativa subsp. japonica GN=Os01g0281400 PE=3 SV=1//2.89346e-176	GO:0008150,GO:0016020,GO:0005575,GO:0032991,GO:0044425,GO:0043234,GO:0008152,GO:0051234,GO:0006810,GO:0030117,GO:0048475,GO:0051179,GO:0005623,GO:0044464,GO:0005798,GO:0030660,GO:0005622,GO:0044424,GO:0030126,GO:0030137,GO:0030663,GO:0005737,GO:0005198,GO:0044446,GO:0044422,GO:0009987,GO:0044444,GO:0000139,GO:0044431,GO:0005794,GO:0045184,GO:0043229,GO:0015031,GO:0043226,GO:0008104,GO:0044433,GO:…	biological_process,membrane,cellular_component,macromolecular complex,membrane part,protein complex,metabolic process,establishment of localization,transport,membrane coat,coated membrane,localization,cell,cell part,Golgi-associated vesicle,Golgi-associated vesicle membrane,intracellular,intracellular part,COPI vesicle coat,COPI-coated vesicle,COPI-coated vesicle membrane,cytoplasm,structural mol…	--	--
TRIAE_CS42_2DS_TGACv1_177322_AA0573460.1	TRIAE_CS42_2DS_TGACv1_177322_AA0573460	-	TGACv1_scaffold_177322_2DS:136395-137806	16.0521	0.336324	5.57677	0.0002	0.00172443	sp|Q67YM6|DIR11_ARATH Dirigent protein 11 OS=Arabidopsis thaliana GN=DIR11 PE=2 SV=1//4.38587e-12	--	--	--	--
TRIAE_CS42_6DL_TGACv1_527752_AA1708200.1	TRIAE_CS42_6DL_TGACv1_527752_AA1708200	-	TGACv1_scaffold_527752_6DL:29475-36880	0.85774	1.65681	-0.949793	0.0002	0.00172443	sp|A6QLC7|TPC11_BOVIN Trafficking protein particle complex subunit 11 OS=Bos taurus GN=TRAPPC11 PE=2 SV=1//4.82983e-07	GO:0005575,GO:0005198,GO:0003723,GO:0019028,GO:0044423,GO:0019012,GO:0003674,GO:0003676,GO:1901363,GO:0097159,GO:0005488	cellular_component,structural molecule activity,RNA binding,viral capsid,virion part,virion,molecular_function,nucleic acid binding,heterocyclic compound binding,organic cyclic compound binding,binding	--	--
TRIAE_CS42_2AS_TGACv1_112656_AA0342940.1	TRIAE_CS42_2AS_TGACv1_112656_AA0342940	-	TGACv1_scaffold_112656_2AS:74695-79221	8.77135	2.79434	1.65029	5.00E-05	0.00050042	sp|Q56XP4|NHX2_ARATH Sodium/hydrogen exchanger 2 OS=Arabidopsis thaliana GN=NHX2 PE=2 SV=2//0	GO:0008150,GO:0016020,GO:0005575,GO:0044425,GO:0051234,GO:0006810,GO:0031224,GO:0051179,GO:0016021,GO:0009987,GO:0006811,GO:0006812,GO:0005215,GO:0044699,GO:0022804,GO:0044763,GO:0022857,GO:0044765,GO:0015298,GO:0015299,GO:0022890,GO:0015077,GO:0055085,GO:0015078,GO:0003674,GO:0015297,GO:0022891,GO:0015075,GO:0008324,GO:0015291,GO:0022892	biological_process,membrane,cellular_component,membrane part,establishment of localization,transport,intrinsic to membrane,localization,integral to membrane,cellular process,ion transport,cation transport,transporter activity,single-organism process,active transmembrane transporter activity,single-organism cellular process,transmembrane transporter activity,single-organism transport,solute:cation…	--	--
TRIAE_CS42_4BL_TGACv1_320580_AA1043690.1	TRIAE_CS42_4BL_TGACv1_320580_AA1043690	-	TGACv1_scaffold_320580_4BL:51912-53285	10.7787	4.59566	1.22984	5.00E-05	0.00050042	-	GO:0003824,GO:0016787,GO:0043169,GO:0046872,GO:0003674,GO:0043167,GO:0005488,GO:0005515	catalytic activity,hydrolase activity,cation binding,metal ion binding,molecular_function,ion binding,binding,protein binding	bdi04626,bdi04075	Plant-pathogen interaction,Plant hormone signal transduction
TRIAE_CS42_1BS_TGACv1_051200_AA0178460.1	TRIAE_CS42_1BS_TGACv1_051200_AA0178460	-	TGACv1_scaffold_051200_1BS:19386-20255	26.2063	7.45264	1.81409	5.00E-05	0.00050042	-	--	--	--	--
TRIAE_CS42_2BL_TGACv1_129396_AA0381730.1	TRIAE_CS42_2BL_TGACv1_129396_AA0381730	-	TGACv1_scaffold_129396_2BL:58134-59495	36.037	5.72982	2.65292	5.00E-05	0.00050042	-	GO:0008150,GO:0003824,GO:0005575,GO:0032991,GO:1901576,GO:0009058,GO:0044249,GO:0008152,GO:0005623,GO:0044464,GO:0005622,GO:0044424,GO:0044446,GO:0044422,GO:0009987,GO:0030529,GO:0043228,GO:0043232,GO:0050794,GO:0043229,GO:0043226,GO:0034645,GO:0009059,GO:0050789,GO:0071704,GO:0010467,GO:0044238,GO:0065007,GO:1901362,GO:0019438,GO:0044271,GO:0018130,GO:0043169,GO:0044237,GO:0046872,GO:0043231,GO:…	biological_process,catalytic activity,cellular_component,macromolecular complex,organic substance biosynthetic process,biosynthetic process,cellular biosynthetic process,metabolic process,cell,cell part,intracellular,intracellular part,intracellular organelle part,organelle part,cellular process,ribonucleoprotein complex,non-membrane-bounded organelle,intracellular non-membrane-bounded organelle,…	--	--
TRIAE_CS42_2AL_TGACv1_094204_AA0294260.1	TRIAE_CS42_2AL_TGACv1_094204_AA0294260	-	TGACv1_scaffold_094204_2AL:43255-45448	0.553836	1.30129	-1.23241	0.00595	0.0293817	-	GO:0005975,GO:0008150,GO:0003824,GO:0004553,GO:0016798,GO:0008152,GO:0016787,GO:0071704,GO:0044238,GO:0003674	carbohydrate metabolic process,biological_process,catalytic activity,hydrolase activity, hydrolyzing O-glycosyl compounds,hydrolase activity, acting on glycosyl bonds,metabolic process,hydrolase activity,organic substance metabolic process,primary metabolic process,molecular_function	--	--
TRIAE_CS42_4DL_TGACv1_342754_AA1121310.1	TRIAE_CS42_4DL_TGACv1_342754_AA1121310	-	TGACv1_scaffold_342754_4DL:134615-136937	44.9769	29.975	0.585425	0.00185	0.0113948	-	--	--	--	--
TRIAE_CS42_2DL_TGACv1_158567_AA0522010.2	TRIAE_CS42_2DL_TGACv1_158567_AA0522010	-	TGACv1_scaffold_158567_2DL:6347-8856	4.74995	7.00053	-0.559551	0.00935	0.0421401	sp|B3SGL0|BCH_GENLU Beta-carotene 3-hydroxylase, chloroplastic OS=Gentiana lutea GN=BHY PE=2 SV=1//2.90283e-115	GO:0008150,GO:0003824,GO:1901576,GO:0009058,GO:0044710,GO:0044249,GO:0044283,GO:0044711,GO:0016491,GO:0008152,GO:0016053,GO:0046394,GO:0055114,GO:0044281,GO:0019752,GO:0009987,GO:0043436,GO:0006082,GO:0006633,GO:0072330,GO:0008610,GO:0006631,GO:0071704,GO:0032787,GO:0044238,GO:0044255,GO:0006629,GO:0043169,GO:0044237,GO:0046872,GO:0046914,GO:0003674,GO:0005506,GO:0043167,GO:0005488	biological_process,catalytic activity,organic substance biosynthetic process,biosynthetic process,single-organism metabolic process,cellular biosynthetic process,small molecule biosynthetic process,single-organism biosynthetic process,oxidoreductase activity,metabolic process,organic acid biosynthetic process,carboxylic acid biosynthetic process,oxidation-reduction process,small molecule metaboli…	bdi01110,bdi00906,bdi01100	Biosynthesis of secondary metabolites,Carotenoid biosynthesis,Metabolic pathways
TRIAE_CS42_5BL_TGACv1_404819_AA1311770.1	TRIAE_CS42_5BL_TGACv1_404819_AA1311770	-	TGACv1_scaffold_404819_5BL:97625-104313	2.14686	3.52976	-0.717339	0.0019	0.0116424	-	--	--	--	--
TRIAE_CS42_4AL_TGACv1_289281_AA0968300.1	TRIAE_CS42_4AL_TGACv1_289281_AA0968300	-	TGACv1_scaffold_289281_4AL:18565-22123	17.8404	40.9545	-1.19888	5.00E-05	0.00050042	sp|Q84R49|GUN10_ORYSJ Endoglucanase 10 OS=Oryza sativa subsp. japonica GN=GLU2 PE=2 SV=1//0	GO:0005975,GO:0008150,GO:0003824,GO:0004553,GO:0016798,GO:0008152,GO:0016787,GO:0071704,GO:0044238,GO:0003674	carbohydrate metabolic process,biological_process,catalytic activity,hydrolase activity, hydrolyzing O-glycosyl compounds,hydrolase activity, acting on glycosyl bonds,metabolic process,hydrolase activity,organic substance metabolic process,primary metabolic process,molecular_function	bdi00500,bdi01100	Starch and sucrose metabolism,Metabolic pathways
TRIAE_CS42_2AS_TGACv1_114965_AA0370250.1	TRIAE_CS42_2AS_TGACv1_114965_AA0370250	-	TGACv1_scaffold_114965_2AS:5589-7869	12.5399	6.13527	1.03133	5.00E-05	0.00050042	sp|P56330|SUI1_MAIZE Protein translation factor SUI1 homolog OS=Zea mays GN=TIF PE=3 SV=1//7.36852e-63	GO:0008150,GO:0005575,GO:0032991,GO:1901576,GO:0009058,GO:0044249,GO:0008152,GO:0005623,GO:0044464,GO:0005622,GO:0044424,GO:0005737,GO:0005198,GO:0009987,GO:0044444,GO:0030529,GO:0043228,GO:0043232,GO:0005840,GO:0043229,GO:0043226,GO:0003735,GO:0034645,GO:0006412,GO:0009059,GO:0071704,GO:0010467,GO:0044699,GO:0044238,GO:0044763,GO:0003723,GO:0006413,GO:0008135,GO:0044237,GO:0003743,GO:0044702,GO:…	biological_process,cellular_component,macromolecular complex,organic substance biosynthetic process,biosynthetic process,cellular biosynthetic process,metabolic process,cell,cell part,intracellular,intracellular part,cytoplasm,structural molecule activity,cellular process,cytoplasmic part,ribonucleoprotein complex,non-membrane-bounded organelle,intracellular non-membrane-bounded organelle,ribosom…	bdi03013	RNA transport
TRIAE_CS42_7AS_TGACv1_569034_AA1805330.1	TRIAE_CS42_7AS_TGACv1_569034_AA1805330	-	TGACv1_scaffold_569034_7AS:13644-14955	3.24153	9.91089	-1.61234	5.00E-05	0.00050042	sp|Q9ZPE7|EXO_ARATH Protein EXORDIUM OS=Arabidopsis thaliana GN=EXO PE=2 SV=1//9.35048e-100	GO:0005975,GO:0008150,GO:0003824,GO:0044723,GO:1901576,GO:0009058,GO:0044249,GO:0016757,GO:0008152,GO:0016758,GO:0009987,GO:0034645,GO:0009059,GO:0071704,GO:0044238,GO:0006486,GO:0043413,GO:0009101,GO:0009100,GO:1901135,GO:0070085,GO:0044237,GO:1901137,GO:0016740,GO:0004169,GO:0035268,GO:0035269,GO:0006493,GO:0003674,GO:0000030,GO:0019538,GO:0043170,GO:0044267,GO:0044260,GO:0006464,GO:0036211,GO:…	carbohydrate metabolic process,biological_process,catalytic activity,single-organism carbohydrate metabolic process,organic substance biosynthetic process,biosynthetic process,cellular biosynthetic process,transferase activity, transferring glycosyl groups,metabolic process,transferase activity, transferring hexosyl groups,cellular process,cellular macromolecule biosynthetic process,macromolecule…	--	--
TRIAE_CS42_4BS_TGACv1_329125_AA1098050.3	TRIAE_CS42_4BS_TGACv1_329125_AA1098050	-	TGACv1_scaffold_329125_4BS:13745-18680	4.93045	0.74432	2.72772	5.00E-05	0.00050042	-	GO:0008150,GO:0005575,GO:1901576,GO:0009058,GO:0044249,GO:0008152,GO:0005623,GO:0044464,GO:0044700,GO:0023052,GO:0007165,GO:0005622,GO:0044424,GO:0009987,GO:0050794,GO:0043229,GO:0043226,GO:0050896,GO:0034645,GO:0010033,GO:0009059,GO:0050789,GO:0071704,GO:0009725,GO:0010467,GO:0044699,GO:0009719,GO:0044238,GO:0065007,GO:0007154,GO:1901362,GO:0019438,GO:0044271,GO:0042221,GO:0044763,GO:0030284,GO:…	biological_process,cellular_component,organic substance biosynthetic process,biosynthetic process,cellular biosynthetic process,metabolic process,cell,cell part,single organism signaling,signaling,signal transduction,intracellular,intracellular part,cellular process,regulation of cellular process,intracellular organelle,organelle,response to stimulus,cellular macromolecule biosynthetic process,re…	--	--
TRIAE_CS42_4BS_TGACv1_329125_AA1098050.1	TRIAE_CS42_4BS_TGACv1_329125_AA1098050	-	TGACv1_scaffold_329125_4BS:13745-18680	21.8454	5.64426	1.95247	5.00E-05	0.00050042	-	GO:0008150,GO:0005575,GO:1901576,GO:0009058,GO:0044249,GO:0008152,GO:0005623,GO:0044464,GO:0044700,GO:0023052,GO:0007165,GO:0005622,GO:0044424,GO:0009987,GO:0050794,GO:0043229,GO:0043226,GO:0050896,GO:0034645,GO:0010033,GO:0009059,GO:0050789,GO:0071704,GO:0009725,GO:0010467,GO:0044699,GO:0009719,GO:0044238,GO:0065007,GO:0007154,GO:1901362,GO:0019438,GO:0044271,GO:0042221,GO:0044763,GO:0030284,GO:…	biological_process,cellular_component,organic substance biosynthetic process,biosynthetic process,cellular biosynthetic process,metabolic process,cell,cell part,single organism signaling,signaling,signal transduction,intracellular,intracellular part,cellular process,regulation of cellular process,intracellular organelle,organelle,response to stimulus,cellular macromolecule biosynthetic process,re…	--	--
TRIAE_CS42_1DL_TGACv1_061681_AA0201610.1	TRIAE_CS42_1DL_TGACv1_061681_AA0201610	-	TGACv1_scaffold_061681_1DL:74118-79045	5.01113	8.05783	-0.685255	0.00035	0.0027999	sp|Q6YYA3|CRS1_ORYSJ Chloroplastic group IIA intron splicing facilitator CRS1, chloroplastic OS=Oryza sativa subsp. japonica GN=Os08g0360100 PE=2 SV=1//3.80374e-126	GO:0008150,GO:0003824,GO:1901576,GO:0009058,GO:0044249,GO:0008152,GO:0009987,GO:0009607,GO:0050896,GO:0034645,GO:0009059,GO:0071704,GO:0010467,GO:0044238,GO:0065007,GO:1901362,GO:0051701,GO:0065008,GO:0051707,GO:0019438,GO:0044271,GO:0003723,GO:0018130,GO:0044237,GO:0016740,GO:0016070,GO:0034654,GO:0006351,GO:0032774,GO:0044003,GO:0003674,GO:0030682,GO:0051807,GO:0051817,GO:0006952,GO:0019048,GO:…	biological_process,catalytic activity,organic substance biosynthetic process,biosynthetic process,cellular biosynthetic process,metabolic process,cellular process,response to biotic stimulus,response to stimulus,cellular macromolecule biosynthetic process,macromolecule biosynthetic process,organic substance metabolic process,gene expression,primary metabolic process,biological regulation,organic …	--	--
TRIAE_CS42_7AL_TGACv1_556344_AA1761320.1	TRIAE_CS42_7AL_TGACv1_556344_AA1761320	-	TGACv1_scaffold_556344_7AL:98190-109162	3.36151	1.63144	1.04296	0.0006	0.00443759	sp|Q9UJZ1|STML2_HUMAN Stomatin-like protein 2, mitochondrial OS=Homo sapiens GN=STOML2 PE=1 SV=1//1.11893e-89	GO:0008150,GO:0009987,GO:0050794,GO:0050789,GO:0044699,GO:0065007,GO:0044763,GO:0010941,GO:0042981,GO:0043067,GO:0008219,GO:0016265,GO:0006915,GO:0012501	biological_process,cellular process,regulation of cellular process,regulation of biological process,single-organism process,biological regulation,single-organism cellular process,regulation of cell death,regulation of apoptotic process,regulation of programmed cell death,cell death,death,apoptotic process,programmed cell death	--	--
TRIAE_CS42_5BL_TGACv1_404380_AA1297660.1	TRIAE_CS42_5BL_TGACv1_404380_AA1297660	-	TGACv1_scaffold_404380_5BL:106226-113285	0.698636	1.22007	-0.804355	0.00385	0.0207086	sp|Q8VHK9|DHX36_MOUSE ATP-dependent RNA helicase DHX36 OS=Mus musculus GN=Dhx36 PE=1 SV=2//0	GO:0008150,GO:0003824,GO:0016020,GO:0005575,GO:0032991,GO:0044425,GO:0043234,GO:0003774,GO:0051234,GO:0006810,GO:0031224,GO:0051179,GO:0016021,GO:0005623,GO:0044464,GO:0016787,GO:0005622,GO:0044424,GO:0016459,GO:0044446,GO:0044422,GO:0043228,GO:0043232,GO:0015629,GO:0043229,GO:0043226,GO:0016817,GO:0016818,GO:0044430,GO:0005856,GO:0016462,GO:0017111,GO:0003674,GO:0016887,GO:0043167,GO:0035639,GO:…	biological_process,catalytic activity,membrane,cellular_component,macromolecular complex,membrane part,protein complex,motor activity,establishment of localization,transport,intrinsic to membrane,localization,integral to membrane,cell,cell part,hydrolase activity,intracellular,intracellular part,myosin complex,intracellular organelle part,organelle part,non-membrane-bounded organelle,intracellula…	bdi03018	RNA degradation
TRIAE_CS42_4AS_TGACv1_309035_AA1030190.1	TRIAE_CS42_4AS_TGACv1_309035_AA1030190	-	TGACv1_scaffold_309035_4AS:15765-18810	1.20228	2.05687	-0.774679	0.00215	0.0129013	sp|O64477|Y2913_ARATH G-type lectin S-receptor-like serine/threonine-protein kinase At2g19130 OS=Arabidopsis thaliana GN=At2g19130 PE=2 SV=1//0	GO:0008150,GO:0003824,GO:0016020,GO:0005575,GO:0032991,GO:0044425,GO:0043234,GO:0008152,GO:0031224,GO:0051179,GO:0016021,GO:0005623,GO:0044464,GO:0005622,GO:0044424,GO:0005737,GO:0005886,GO:0044446,GO:0044422,GO:0009987,GO:0044444,GO:0071840,GO:0071944,GO:0043229,GO:0043226,GO:0008104,GO:0016043,GO:0033036,GO:0071704,GO:0044699,GO:0044238,GO:0065007,GO:0006996,GO:0007154,GO:0044459,GO:0065008,GO:…	biological_process,catalytic activity,membrane,cellular_component,macromolecular complex,membrane part,protein complex,metabolic process,intrinsic to membrane,localization,integral to membrane,cell,cell part,intracellular,intracellular part,cytoplasm,plasma membrane,intracellular organelle part,organelle part,cellular process,cytoplasmic part,cellular component organization or biogenesis,cell per…	--	--
TRIAE_CS42_3B_TGACv1_222761_AA0770150.2	TRIAE_CS42_3B_TGACv1_222761_AA0770150	-	TGACv1_scaffold_222761_3B:20005-26785	5.93561	4.04889	0.551869	0.0071	0.0338315	sp|M0ZYF3|INDA1_SOLTU Internal alternative NAD(P)H-ubiquinone oxidoreductase A1, mitochondrial OS=Solanum tuberosum GN=NDA1 PE=3 SV=1//0	GO:0008150,GO:0003824,GO:0005575,GO:0032991,GO:1901576,GO:0009058,GO:0044710,GO:0043234,GO:0016874,GO:0016881,GO:0044249,GO:0004842,GO:0019787,GO:0000151,GO:0016879,GO:0000152,GO:0005680,GO:0031461,GO:0016491,GO:0008152,GO:0055114,GO:0005623,GO:0044464,GO:0005622,GO:1901564,GO:0044424,GO:0044446,GO:1901566,GO:0044422,GO:0009987,GO:0043229,GO:0043226,GO:0044428,GO:0071704,GO:0051536,GO:0051540,GO:…	biological_process,catalytic activity,cellular_component,macromolecular complex,organic substance biosynthetic process,biosynthetic process,single-organism metabolic process,protein complex,ligase activity,acid-amino acid ligase activity,cellular biosynthetic process,ubiquitin-protein ligase activity,small conjugating protein ligase activity,ubiquitin ligase complex,ligase activity, forming carbo…	--	--
TRIAE_CS42_6BS_TGACv1_513417_AA1640980.1	TRIAE_CS42_6BS_TGACv1_513417_AA1640980	-	TGACv1_scaffold_513417_6BS:17275-29298	0.628018	1.29045	-1.039	0.0042	0.0222054	sp|Q9LMN7|WAK5_ARATH Wall-associated receptor kinase 5 OS=Arabidopsis thaliana GN=WAK5 PE=2 SV=1//1.02068e-92	GO:0008150,GO:0003824,GO:0008152,GO:0009987,GO:0071704,GO:0044238,GO:0043169,GO:0044237,GO:0046872,GO:0016740,GO:0003674,GO:0005509,GO:0043167,GO:0019538,GO:0043170,GO:0044267,GO:0044260,GO:0035639,GO:0036094,GO:0005524,GO:0000166,GO:1901265,GO:0043168,GO:0016772,GO:0017076,GO:0032553,GO:0016773,GO:0001883,GO:0032549,GO:0032550,GO:0032555,GO:0001882,GO:0016301,GO:0006464,GO:0036211,GO:1901363,GO:…	biological_process,catalytic activity,metabolic process,cellular process,organic substance metabolic process,primary metabolic process,cation binding,cellular metabolic process,metal ion binding,transferase activity,molecular_function,calcium ion binding,ion binding,protein metabolic process,macromolecule metabolic process,cellular protein metabolic process,cellular macromolecule metabolic proces…	--	--
TRIAE_CS42_1BL_TGACv1_031789_AA0120590.1	TRIAE_CS42_1BL_TGACv1_031789_AA0120590	-	TGACv1_scaffold_031789_1BL:44692-46605	1.33726	2.6817	-1.00387	0.0025	0.0146109	sp|Q9SKJ7|PT225_ARATH Probable sugar phosphate/phosphate translocator At2g25520 OS=Arabidopsis thaliana GN=At2g25520 PE=1 SV=1//3.39185e-156	GO:0008150,GO:0016020,GO:0005575,GO:0044425,GO:0051234,GO:0006810,GO:0031224,GO:0051179,GO:0016021,GO:0009987,GO:0006811,GO:0015672,GO:0006812,GO:0030001,GO:0005215,GO:0044699,GO:0030955,GO:0031420,GO:0044763,GO:0022857,GO:0043169,GO:0046872,GO:0022836,GO:0022839,GO:0044765,GO:0005267,GO:0006813,GO:0015079,GO:0005261,GO:0022843,GO:0005216,GO:0022838,GO:0022890,GO:0046873,GO:0005244,GO:0022832,GO:…	biological_process,membrane,cellular_component,membrane part,establishment of localization,transport,intrinsic to membrane,localization,integral to membrane,cellular process,ion transport,monovalent inorganic cation transport,cation transport,metal ion transport,transporter activity,single-organism process,potassium ion binding,alkali metal ion binding,single-organism cellular process,transmembra…	--	--
TRIAE_CS42_4AS_TGACv1_307255_AA1018930.4	TRIAE_CS42_4AS_TGACv1_307255_AA1018930	-	TGACv1_scaffold_307255_4AS:48114-55885	1.80257	3.71951	-1.04506	0.00055	0.00412146	-	GO:0008150,GO:0003824,GO:0016020,GO:0005575,GO:0044425,GO:0031224,GO:0016021,GO:0016787,GO:0009987,GO:0071840,GO:0016043,GO:0044699,GO:0065007,GO:0006996,GO:0065008,GO:0009372,GO:0048872,GO:0048874,GO:0042592,GO:0044763,GO:0005516,GO:0008092,GO:0003779,GO:0007010,GO:0003674,GO:0009405,GO:0008233,GO:0044764,GO:0051704,GO:0005488,GO:0005515	biological_process,catalytic activity,membrane,cellular_component,membrane part,intrinsic to membrane,integral to membrane,hydrolase activity,cellular process,cellular component organization or biogenesis,cellular component organization,single-organism process,biological regulation,organelle organization,regulation of biological quality,quorum sensing,homeostasis of number of cells,homeostasis of…	--	--
TRIAE_CS42_7DL_TGACv1_605087_AA2004680.1	TRIAE_CS42_7DL_TGACv1_605087_AA2004680	-	TGACv1_scaffold_605087_7DL:18735-21007	252.834	1.00577	7.97374	5.00E-05	0.00050042	sp|Q5Z6A4|HFA6A_ORYSJ Putative heat stress transcription factor A-6a OS=Oryza sativa subsp. japonica GN=HSFA6A PE=3 SV=1//1.65454e-85	GO:0008150,GO:0016020,GO:0005575,GO:0044425,GO:1901576,GO:0009058,GO:0044249,GO:0008152,GO:0031224,GO:0016021,GO:0005623,GO:0044464,GO:0005622,GO:0044424,GO:0009987,GO:0050794,GO:0043229,GO:0043226,GO:0034645,GO:0009059,GO:0050789,GO:0071704,GO:0010467,GO:0044238,GO:0065007,GO:1901362,GO:0019438,GO:0044271,GO:0018130,GO:0043565,GO:0044237,GO:0043231,GO:0043227,GO:0016070,GO:0005634,GO:0034654,GO:…	biological_process,membrane,cellular_component,membrane part,organic substance biosynthetic process,biosynthetic process,cellular biosynthetic process,metabolic process,intrinsic to membrane,integral to membrane,cell,cell part,intracellular,intracellular part,cellular process,regulation of cellular process,intracellular organelle,organelle,cellular macromolecule biosynthetic process,macromolecule…	--	--
TRIAE_CS42_2AS_TGACv1_112648_AA0342890.1	TRIAE_CS42_2AS_TGACv1_112648_AA0342890	-	TGACv1_scaffold_112648_2AS:41055-46400	11.3904	7.72168	0.560836	0.0111	0.0482401	sp|Q8S5M8|YIPL_ORYSJ Putative yippee-like protein Os10g0369500 OS=Oryza sativa subsp. japonica GN=Os10g0369500 PE=3 SV=1//4.60948e-50	GO:0008150,GO:0003824,GO:0044710,GO:0016491,GO:0008152,GO:0055114,GO:0016209,GO:0050896,GO:0004601,GO:0016684,GO:0006979,GO:0046906,GO:0020037,GO:0003674,GO:0006950,GO:1901363,GO:0097159,GO:0005488	biological_process,catalytic activity,single-organism metabolic process,oxidoreductase activity,metabolic process,oxidation-reduction process,antioxidant activity,response to stimulus,peroxidase activity,oxidoreductase activity, acting on peroxide as acceptor,response to oxidative stress,tetrapyrrole binding,heme binding,molecular_function,response to stress,heterocyclic compound binding,organic …	--	--
TRIAE_CS42_2BS_TGACv1_146468_AA0465810.1	TRIAE_CS42_2BS_TGACv1_146468_AA0465810	-	TGACv1_scaffold_146468_2BS:68117-77165	5.21241	2.94631	0.82304	0.0003	0.00245037	sp|Q6Z4N3|TRL11_ORYSJ Thioredoxin-like 1-1, chloroplastic OS=Oryza sativa subsp. japonica GN=Os07g0684100 PE=2 SV=1//1.28157e-96	GO:0008150,GO:0003824,GO:0009058,GO:0044249,GO:0016491,GO:0008152,GO:0045454,GO:0019725,GO:0009987,GO:0050794,GO:0050896,GO:0050789,GO:0044699,GO:0065007,GO:0065008,GO:0042592,GO:0044763,GO:0044237,GO:0051716,GO:0003674,GO:0016999,GO:0017000,GO:0017144,GO:0006950,GO:0008219,GO:0016265,GO:0006915,GO:0012501,GO:0033554,GO:0006974	biological_process,catalytic activity,biosynthetic process,cellular biosynthetic process,oxidoreductase activity,metabolic process,cell redox homeostasis,cellular homeostasis,cellular process,regulation of cellular process,response to stimulus,regulation of biological process,single-organism process,biological regulation,regulation of biological quality,homeostatic process,single-organism cellula…	--	--
TRIAE_CS42_5AS_TGACv1_392798_AA1264810.1	TRIAE_CS42_5AS_TGACv1_392798_AA1264810	-	TGACv1_scaffold_392798_5AS:16953-19571	8.3979	12.1378	-0.53141	0.0069	0.033082	sp|P35684|RL3_ORYSJ 60S ribosomal protein L3 OS=Oryza sativa subsp. japonica GN=RPL3 PE=2 SV=2//0	GO:0008150,GO:0003824,GO:0016020,GO:0005575,GO:0032991,GO:0044425,GO:1901576,GO:0009058,GO:0044249,GO:0008152,GO:0031224,GO:0016021,GO:0005623,GO:0044464,GO:0005622,GO:1901564,GO:0044424,GO:0005737,GO:0005886,GO:0005198,GO:1901566,GO:0009987,GO:0044444,GO:0071944,GO:0030529,GO:0043228,GO:0043232,GO:0005840,GO:0043229,GO:0043226,GO:0003735,GO:0034645,GO:0006412,GO:0009059,GO:0071704,GO:0010467,GO:…	biological_process,catalytic activity,membrane,cellular_component,macromolecular complex,membrane part,organic substance biosynthetic process,biosynthetic process,cellular biosynthetic process,metabolic process,intrinsic to membrane,integral to membrane,cell,cell part,intracellular,organonitrogen compound metabolic process,intracellular part,cytoplasm,plasma membrane,structural molecule activity,…	bdi03010	Ribosome
TRIAE_CS42_5DL_TGACv1_435097_AA1446010.2	TRIAE_CS42_5DL_TGACv1_435097_AA1446010	-	TGACv1_scaffold_435097_5DL:9955-12354	37.4925	52.5943	-0.488306	0.00995	0.0442661	sp|P49216|RS26_ORYSJ 40S ribosomal protein S26 OS=Oryza sativa subsp. japonica GN=RPS26 PE=2 SV=2//7.41583e-38	GO:0008150,GO:0005575,GO:0032991,GO:1901576,GO:0009058,GO:0044249,GO:0008152,GO:0005623,GO:0044464,GO:0005622,GO:0044424,GO:0005737,GO:0005198,GO:0009987,GO:0044444,GO:0030529,GO:0043228,GO:0043232,GO:0005840,GO:0043229,GO:0043226,GO:0003735,GO:0034645,GO:0006412,GO:0009059,GO:0071704,GO:0010467,GO:0044238,GO:0044237,GO:0003674,GO:0019538,GO:0043170,GO:0044267,GO:0044260	biological_process,cellular_component,macromolecular complex,organic substance biosynthetic process,biosynthetic process,cellular biosynthetic process,metabolic process,cell,cell part,intracellular,intracellular part,cytoplasm,structural molecule activity,cellular process,cytoplasmic part,ribonucleoprotein complex,non-membrane-bounded organelle,intracellular non-membrane-bounded organelle,ribosom…	bdi03010	Ribosome
TRIAE_CS42_3DS_TGACv1_271986_AA0912330.1	TRIAE_CS42_3DS_TGACv1_271986_AA0912330	-	TGACv1_scaffold_271986_3DS:81175-84699	45.1798	11.3851	1.98853	5.00E-05	0.00050042	sp|Q5VQG4|RFS_ORYSJ Galactinol--sucrose galactosyltransferase OS=Oryza sativa subsp. japonica GN=RFS PE=1 SV=1//0	--	--	bdi00052	Galactose metabolism
TRIAE_CS42_4AL_TGACv1_290051_AA0980910.1	TRIAE_CS42_4AL_TGACv1_290051_AA0980910	-	TGACv1_scaffold_290051_4AL:23782-27345	76.5436	52.5594	0.542333	0.0048	0.0247188	sp|Q40412|ABA2_NICPL Zeaxanthin epoxidase, chloroplastic OS=Nicotiana plumbaginifolia GN=ABA2 PE=1 SV=1//3.67827e-08	GO:0003674,GO:0005488,GO:0005515	molecular_function,binding,protein binding	--	--
TRIAE_CS42_2DL_TGACv1_162656_AA0563280.1	TRIAE_CS42_2DL_TGACv1_162656_AA0563280	-	TGACv1_scaffold_162656_2DL:785-1736	2.96722	0.30851	3.26573	0.0043	0.0226276	sp|A2AA28|MET23_MOUSE Methyltransferase-like protein 23 OS=Mus musculus GN=Mettl23 PE=2 SV=1//1.19425e-12	GO:0008150,GO:0003824,GO:0005575,GO:1901576,GO:0009058,GO:0044249,GO:0008152,GO:0005623,GO:0044464,GO:0016787,GO:0005622,GO:0044424,GO:0005737,GO:0009987,GO:0071840,GO:0006364,GO:0016072,GO:0022613,GO:0042254,GO:0050794,GO:0034645,GO:0009059,GO:0050789,GO:0071704,GO:0006396,GO:0010467,GO:0044238,GO:0065007,GO:1901362,GO:0016817,GO:0016818,GO:0019438,GO:0044271,GO:0008168,GO:0018130,GO:0043169,GO:…	biological_process,catalytic activity,cellular_component,organic substance biosynthetic process,biosynthetic process,cellular biosynthetic process,metabolic process,cell,cell part,hydrolase activity,intracellular,intracellular part,cytoplasm,cellular process,cellular component organization or biogenesis,rRNA processing,rRNA metabolic process,ribonucleoprotein complex biogenesis,ribosome biogenesi…	--	--
TRIAE_CS42_5AS_TGACv1_393455_AA1272630.1	TRIAE_CS42_5AS_TGACv1_393455_AA1272630	-	TGACv1_scaffold_393455_5AS:14215-21827	1.01402	1.92124	-0.92195	0.00455	0.0236804	sp|Q6YS30|RH5_ORYSJ DEAD-box ATP-dependent RNA helicase 5 OS=Oryza sativa subsp. japonica GN=Os07g0301200 PE=2 SV=1//0	GO:0008150,GO:0003824,GO:0005575,GO:0009058,GO:0008152,GO:0005623,GO:0044464,GO:0016787,GO:0005622,GO:0044424,GO:0043229,GO:0043226,GO:0050789,GO:0065007,GO:0043231,GO:0043227,GO:0005634,GO:0003674,GO:0019222,GO:0009889,GO:0009890,GO:0009892,GO:0043167,GO:0048519,GO:0003677,GO:0035639,GO:0003676,GO:0036094,GO:0005524,GO:0000166,GO:1901265,GO:0043168,GO:0017076,GO:0032553,GO:0001883,GO:0032549,GO:…	biological_process,catalytic activity,cellular_component,biosynthetic process,metabolic process,cell,cell part,hydrolase activity,intracellular,intracellular part,intracellular organelle,organelle,regulation of biological process,biological regulation,intracellular membrane-bounded organelle,membrane-bounded organelle,nucleus,molecular_function,regulation of metabolic process,regulation of biosyn…	--	--
TRIAE_CS42_1BL_TGACv1_031993_AA0123950.1	TRIAE_CS42_1BL_TGACv1_031993_AA0123950	-	TGACv1_scaffold_031993_1BL:38225-40890	2.61712	1.02024	1.35906	0.0001	0.000937052	sp|Q43139|F16P2_SACHY Fructose-1,6-bisphosphatase, cytosolic OS=Saccharum hybrid GN=CFBP PE=2 SV=2//0	GO:0005975,GO:0008150,GO:0003824,GO:0008152,GO:0016787,GO:0071704,GO:0044238,GO:0042578,GO:0003674,GO:0016791,GO:0042132,GO:0019203,GO:0050308,GO:0016788	carbohydrate metabolic process,biological_process,catalytic activity,metabolic process,hydrolase activity,organic substance metabolic process,primary metabolic process,phosphoric ester hydrolase activity,molecular_function,phosphatase activity,fructose 1,6-bisphosphate 1-phosphatase activity,carbohydrate phosphatase activity,sugar-phosphatase activity,hydrolase activity, acting on ester bonds	bdi01110,bdi00030,bdi00710,bdi00010,bdi01200,bdi00051,bdi01100	Biosynthesis of secondary metabolites,Pentose phosphate pathway,Carbon fixation in photosynthetic organisms,Glycolysis / Gluconeogenesis,Carbon metabolism,Fructose and mannose metabolism,Metabolic pathways
TRIAE_CS42_4DL_TGACv1_342613_AA1118080.1	TRIAE_CS42_4DL_TGACv1_342613_AA1118080	-	TGACv1_scaffold_342613_4DL:53695-57025	2.55631	1.09032	1.22931	5.00E-05	0.00050042	sp|Q9LIR6|BAM1_ARATH Beta-amylase 1, chloroplastic OS=Arabidopsis thaliana GN=BAM1 PE=1 SV=1//0	GO:0005975,GO:0008150,GO:0003824,GO:0005976,GO:0004553,GO:0016798,GO:0008152,GO:0016787,GO:0016161,GO:0016052,GO:0071704,GO:0044238,GO:0009056,GO:0016160,GO:0000272,GO:1901575,GO:0003674,GO:0009057,GO:0043170	carbohydrate metabolic process,biological_process,catalytic activity,polysaccharide metabolic process,hydrolase activity, hydrolyzing O-glycosyl compounds,hydrolase activity, acting on glycosyl bonds,metabolic process,hydrolase activity,beta-amylase activity,carbohydrate catabolic process,organic substance metabolic process,primary metabolic process,catabolic process,amylase activity,polysacchari…	bdi00500,bdi01100	Starch and sucrose metabolism,Metabolic pathways
TRIAE_CS42_1AS_TGACv1_019883_AA0072390.1	TRIAE_CS42_1AS_TGACv1_019883_AA0072390	-	TGACv1_scaffold_019883_1AS:37366-38235	10.0902	1.80065	2.48636	5.00E-05	0.00050042	-	--	--	--	--
TRIAE_CS42_5DL_TGACv1_433779_AA1421890.3	TRIAE_CS42_5DL_TGACv1_433779_AA1421890	-	TGACv1_scaffold_433779_5DL:9385-15120	1.00698	2.80915	-1.4801	0.00235	0.0138844	sp|P20290|BTF3_HUMAN Transcription factor BTF3 OS=Homo sapiens GN=BTF3 PE=1 SV=1//5.39073e-34	GO:0008150,GO:0016020,GO:0005575,GO:1901576,GO:0009058,GO:0044710,GO:0044249,GO:0044283,GO:0044711,GO:0008152,GO:0051234,GO:0006810,GO:0051179,GO:0044281,GO:1901564,GO:1901566,GO:0009987,GO:0006811,GO:0006812,GO:0009110,GO:0042364,GO:0006766,GO:0006767,GO:0030001,GO:0071704,GO:0005215,GO:0009236,GO:0044699,GO:0033014,GO:0033013,GO:0009235,GO:1901362,GO:0006824,GO:0015087,GO:0019438,GO:0044271,GO:…	biological_process,membrane,cellular_component,organic substance biosynthetic process,biosynthetic process,single-organism metabolic process,cellular biosynthetic process,small molecule biosynthetic process,single-organism biosynthetic process,metabolic process,establishment of localization,transport,localization,small molecule metabolic process,organonitrogen compound metabolic process,organonit…	--	--
TRIAE_CS42_4DS_TGACv1_361537_AA1169760.1	TRIAE_CS42_4DS_TGACv1_361537_AA1169760	-	TGACv1_scaffold_361537_4DS:25695-30147	25.2924	1.79883	3.81357	5.00E-05	0.00050042	sp|P93026|VSR1_ARATH Vacuolar-sorting receptor 1 OS=Arabidopsis thaliana GN=VSR1 PE=1 SV=2//0	GO:0043169,GO:0046872,GO:0003674,GO:0005509,GO:0043167,GO:0005488	cation binding,metal ion binding,molecular_function,calcium ion binding,ion binding,binding	--	--
TRIAE_CS42_4AS_TGACv1_307567_AA1021450.1	TRIAE_CS42_4AS_TGACv1_307567_AA1021450	-	TGACv1_scaffold_307567_4AS:13559-18207	6.93803	4.00801	0.79164	0.00045	0.00347085	-	--	--	--	--
TRIAE_CS42_2BL_TGACv1_129961_AA0400500.1	TRIAE_CS42_2BL_TGACv1_129961_AA0400500	-	TGACv1_scaffold_129961_2BL:30995-39500	53.5097	100.591	-0.910633	5.00E-05	0.00050042	sp|Q41578|PORA_WHEAT Protochlorophyllide reductase A, chloroplastic OS=Triticum aestivum GN=PORA PE=3 SV=1//0	GO:0008150,GO:0003824,GO:0044710,GO:0016491,GO:0008152,GO:0055114,GO:0003674	biological_process,catalytic activity,single-organism metabolic process,oxidoreductase activity,metabolic process,oxidation-reduction process,molecular_function	bdi01110,bdi00860,bdi01100	Biosynthesis of secondary metabolites,Porphyrin and chlorophyll metabolism,Metabolic pathways
TRIAE_CS42_6DL_TGACv1_526929_AA1695300.1	TRIAE_CS42_6DL_TGACv1_526929_AA1695300	-	TGACv1_scaffold_526929_6DL:52355-57131	19.8224	30.5187	-0.622563	0.00095	0.00654309	sp|P72874|IF3_SYNY3 Translation initiation factor IF-3 OS=Synechocystis sp. (strain PCC 6803 / Kazusa) GN=infC PE=3 SV=1//2.42277e-23	GO:0008150,GO:1901576,GO:0009058,GO:0044249,GO:0008152,GO:0009987,GO:0034645,GO:0006412,GO:0009059,GO:0071704,GO:0010467,GO:0044238,GO:0003723,GO:0006413,GO:0008135,GO:0044237,GO:0003743,GO:0003674,GO:0019538,GO:0043170,GO:0044267,GO:0044260,GO:0003676,GO:1901363,GO:0097159,GO:0005488	biological_process,organic substance biosynthetic process,biosynthetic process,cellular biosynthetic process,metabolic process,cellular process,cellular macromolecule biosynthetic process,translation,macromolecule biosynthetic process,organic substance metabolic process,gene expression,primary metabolic process,RNA binding,translational initiation,translation factor activity, nucleic acid binding…	--	--
TRIAE_CS42_5DL_TGACv1_434788_AA1441640.1	TRIAE_CS42_5DL_TGACv1_434788_AA1441640	-	TGACv1_scaffold_434788_5DL:47020-47848	6.99512	22.1179	-1.66079	5.00E-05	0.00050042	-	--	--	--	--
TRIAE_CS42_5BL_TGACv1_404235_AA1291560.1	TRIAE_CS42_5BL_TGACv1_404235_AA1291560	-	TGACv1_scaffold_404235_5BL:145382-148097	75.2938	35.0663	1.10245	5.00E-05	0.00050042	sp|P36397|ARF1_ARATH ADP-ribosylation factor 1 OS=Arabidopsis thaliana GN=ARF1 PE=1 SV=2//1.02665e-124	GO:0005975,GO:0008150,GO:0003824,GO:0044723,GO:0003924,GO:0008152,GO:0016787,GO:0044700,GO:0023052,GO:0007165,GO:0009987,GO:0035556,GO:0005996,GO:0050794,GO:0050896,GO:0007264,GO:0050789,GO:0005525,GO:0071704,GO:0019318,GO:0032561,GO:0019001,GO:0044699,GO:0044238,GO:0065007,GO:0007154,GO:0016817,GO:0016818,GO:0044763,GO:0016462,GO:0007186,GO:0031683,GO:0016740,GO:0032403,GO:0004871,GO:0060089,GO:…	carbohydrate metabolic process,biological_process,catalytic activity,single-organism carbohydrate metabolic process,GTPase activity,metabolic process,hydrolase activity,single organism signaling,signaling,signal transduction,cellular process,intracellular signal transduction,monosaccharide metabolic process,regulation of cellular process,response to stimulus,small GTPase mediated signal transduct…	bdi04144	Endocytosis
TRIAE_CS42_4AS_TGACv1_308103_AA1025930.1	TRIAE_CS42_4AS_TGACv1_308103_AA1025930	-	TGACv1_scaffold_308103_4AS:37982-42649	0.987296	2.38066	-1.26981	0.00515	0.0261717	-	GO:0005975,GO:0008150,GO:0003824,GO:0004553,GO:0016798,GO:0008152,GO:0016787,GO:0071704,GO:0044238,GO:0048511,GO:0003674	carbohydrate metabolic process,biological_process,catalytic activity,hydrolase activity, hydrolyzing O-glycosyl compounds,hydrolase activity, acting on glycosyl bonds,metabolic process,hydrolase activity,organic substance metabolic process,primary metabolic process,rhythmic process,molecular_function	--	--
TRIAE_CS42_1BL_TGACv1_030979_AA0104980.1	TRIAE_CS42_1BL_TGACv1_030979_AA0104980	-	TGACv1_scaffold_030979_1BL:93580-96120	9.70764	3.04302	1.67362	5.00E-05	0.00050042	sp|O23553|BAM3_ARATH Beta-amylase 3, chloroplastic OS=Arabidopsis thaliana GN=BAM3 PE=1 SV=3//0	GO:0005975,GO:0008150,GO:0003824,GO:0005976,GO:0004553,GO:0016798,GO:0008152,GO:0016787,GO:0016161,GO:0016052,GO:0071704,GO:0044238,GO:0009056,GO:0016160,GO:0000272,GO:1901575,GO:0003674,GO:0009057,GO:0043170	carbohydrate metabolic process,biological_process,catalytic activity,polysaccharide metabolic process,hydrolase activity, hydrolyzing O-glycosyl compounds,hydrolase activity, acting on glycosyl bonds,metabolic process,hydrolase activity,beta-amylase activity,carbohydrate catabolic process,organic substance metabolic process,primary metabolic process,catabolic process,amylase activity,polysacchari…	bdi00500,bdi01100	Starch and sucrose metabolism,Metabolic pathways
TRIAE_CS42_1DS_TGACv1_081068_AA0257390.1	TRIAE_CS42_1DS_TGACv1_081068_AA0257390	-	TGACv1_scaffold_081068_1DS:32419-35865	1.87209	1.16509	0.684201	0.01055	0.0463467	sp|Q9CAL3|CRK2_ARATH Cysteine-rich receptor-like protein kinase 2 OS=Arabidopsis thaliana GN=CRK2 PE=2 SV=1//1.25242e-144	GO:0008150,GO:0003824,GO:0008152,GO:0009987,GO:0071704,GO:0044238,GO:0044237,GO:0016740,GO:0003674,GO:0043167,GO:0019538,GO:0043170,GO:0044267,GO:0044260,GO:0035639,GO:0036094,GO:0005524,GO:0000166,GO:1901265,GO:0043168,GO:0016772,GO:0017076,GO:0032553,GO:0016773,GO:0001883,GO:0032549,GO:0032550,GO:0032555,GO:0001882,GO:0016301,GO:0006464,GO:0036211,GO:1901363,GO:0097159,GO:0043412,GO:0006796,GO:…	biological_process,catalytic activity,metabolic process,cellular process,organic substance metabolic process,primary metabolic process,cellular metabolic process,transferase activity,molecular_function,ion binding,protein metabolic process,macromolecule metabolic process,cellular protein metabolic process,cellular macromolecule metabolic process,purine ribonucleoside triphosphate binding,small mo…	--	--
TRIAE_CS42_2DL_TGACv1_159978_AA0545140.1	TRIAE_CS42_2DL_TGACv1_159978_AA0545140	-	TGACv1_scaffold_159978_2DL:37165-38341	25.1145	56.0026	-1.15697	5.00E-05	0.00050042	-	--	--	--	--
TRIAE_CS42_2BL_TGACv1_129800_AA0396470.1	TRIAE_CS42_2BL_TGACv1_129800_AA0396470	-	TGACv1_scaffold_129800_2BL:52555-54643	99.3819	19.8278	2.32546	5.00E-05	0.00050042	sp|Q94BN0|BT2_ARATH BTB/POZ and TAZ domain-containing protein 2 OS=Arabidopsis thaliana GN=BT2 PE=1 SV=1//1.01267e-58	GO:0008150,GO:0003824,GO:0005575,GO:1901576,GO:0009058,GO:0044249,GO:0008152,GO:0005623,GO:0044464,GO:0005622,GO:0044424,GO:0016746,GO:0016747,GO:0009987,GO:0004402,GO:0050794,GO:0043229,GO:0043226,GO:0034645,GO:0009059,GO:0050789,GO:0071704,GO:0010467,GO:0016407,GO:0008080,GO:0044238,GO:0065007,GO:1901362,GO:0016410,GO:0019438,GO:0044271,GO:0018130,GO:0043169,GO:0044237,GO:0046872,GO:0043231,GO:…	biological_process,catalytic activity,cellular_component,organic substance biosynthetic process,biosynthetic process,cellular biosynthetic process,metabolic process,cell,cell part,intracellular,intracellular part,transferase activity, transferring acyl groups,transferase activity, transferring acyl groups other than amino-acyl groups,cellular process,histone acetyltransferase activity,regulation …	--	--
TRIAE_CS42_7AL_TGACv1_556705_AA1769370.1	TRIAE_CS42_7AL_TGACv1_556705_AA1769370	-	TGACv1_scaffold_556705_7AL:65122-68321	1.58612	5.21799	-1.718	5.00E-05	0.00050042	sp|Q8VY93|GDL66_ARATH GDSL esterase/lipase At4g26790 OS=Arabidopsis thaliana GN=At4g26790 PE=2 SV=1//5.96397e-128	GO:0003824,GO:0016787,GO:0003674,GO:0016788	catalytic activity,hydrolase activity,molecular_function,hydrolase activity, acting on ester bonds	--	--
TRIAE_CS42_6AL_TGACv1_471165_AA1503970.1	TRIAE_CS42_6AL_TGACv1_471165_AA1503970	-	TGACv1_scaffold_471165_6AL:119786-124925	0.326568	1.08693	-1.7348	0.0012	0.00795249	sp|Q6PAX2|ATD3B_XENLA ATPase family AAA domain-containing protein 3-B OS=Xenopus laevis GN=atad3-b PE=2 SV=1//5.64389e-100	GO:0008150,GO:0003824,GO:0008152,GO:0016787,GO:0009987,GO:0050896,GO:0071704,GO:0044699,GO:0044238,GO:0016817,GO:0016818,GO:0044763,GO:0003723,GO:0044237,GO:0016462,GO:0017111,GO:0051716,GO:0003674,GO:0003724,GO:1901360,GO:0006950,GO:0006807,GO:0034641,GO:0006725,GO:0046483,GO:0016887,GO:0043167,GO:0006139,GO:0090304,GO:0043170,GO:0044260,GO:0009378,GO:0035639,GO:0003676,GO:0036094,GO:0005524,GO:…	biological_process,catalytic activity,metabolic process,hydrolase activity,cellular process,response to stimulus,organic substance metabolic process,single-organism process,primary metabolic process,hydrolase activity, acting on acid anhydrides,hydrolase activity, acting on acid anhydrides, in phosphorus-containing anhydrides,single-organism cellular process,RNA binding,cellular metabolic process…	--	--
TRIAE_CS42_2BS_TGACv1_146501_AA0466790.1	TRIAE_CS42_2BS_TGACv1_146501_AA0466790	-	TGACv1_scaffold_146501_2BS:34285-36950	3.20271	6.23571	-0.961259	0.0002	0.00172443	sp|Q7X7X4|C99A2_ORYSJ Cytochrome P450 99A2 OS=Oryza sativa subsp. japonica GN=CYP99A2 PE=2 SV=2//0	GO:0008150,GO:0003824,GO:0044710,GO:0016491,GO:0008152,GO:0055114,GO:0043169,GO:0046872,GO:0046906,GO:0046914,GO:0020037,GO:0003674,GO:0005506,GO:0043167,GO:0016705,GO:1901363,GO:0097159,GO:0005488	biological_process,catalytic activity,single-organism metabolic process,oxidoreductase activity,metabolic process,oxidation-reduction process,cation binding,metal ion binding,tetrapyrrole binding,transition metal ion binding,heme binding,molecular_function,iron ion binding,ion binding,oxidoreductase activity, acting on paired donors, with incorporation or reduction of molecular oxygen,heterocycli…	--	--
TRIAE_CS42_1AL_TGACv1_000591_AA0015400.2	TRIAE_CS42_1AL_TGACv1_000591_AA0015400	-	TGACv1_scaffold_000591_1AL:98793-101455	242.383	10.9789	4.46448	5.00E-05	0.00050042	sp|P59910|DJB13_HUMAN DnaJ homolog subfamily B member 13 OS=Homo sapiens GN=DNAJB13 PE=2 SV=1//5.9231e-14	--	--	--	--
TRIAE_CS42_1BL_TGACv1_031708_AA0119370.1	TRIAE_CS42_1BL_TGACv1_031708_AA0119370	-	TGACv1_scaffold_031708_1BL:65737-79645	1.94892	3.26903	-0.746189	0.0003	0.00245037	sp|B5BT18|BTAF1_ARATH TATA-binding protein-associated factor BTAF1 OS=Arabidopsis thaliana GN=BTAF1 PE=1 SV=1//0	GO:0008150,GO:0003824,GO:0016020,GO:0005575,GO:0032991,GO:0044425,GO:1901576,GO:0009058,GO:0043234,GO:0044249,GO:0008152,GO:0051234,GO:0006810,GO:0030117,GO:0048475,GO:0051179,GO:0005623,GO:0044464,GO:0016787,GO:0005622,GO:0044424,GO:0005737,GO:0009987,GO:0044444,GO:0050794,GO:0045184,GO:0043229,GO:0015031,GO:0043226,GO:0008104,GO:0034645,GO:0009059,GO:0050789,GO:0033036,GO:0016192,GO:0071704,GO:…	biological_process,catalytic activity,membrane,cellular_component,macromolecular complex,membrane part,organic substance biosynthetic process,biosynthetic process,protein complex,cellular biosynthetic process,metabolic process,establishment of localization,transport,membrane coat,coated membrane,localization,cell,cell part,hydrolase activity,intracellular,intracellular part,cytoplasm,cellular pro…	--	--
TRIAE_CS42_4DS_TGACv1_362583_AA1180780.1	TRIAE_CS42_4DS_TGACv1_362583_AA1180780	-	TGACv1_scaffold_362583_4DS:22745-24342	214.958	0.425238	8.98157	5.00E-05	0.00050042	sp|Q2HJ41|PRP18_BOVIN Pre-mRNA-splicing factor 18 OS=Bos taurus GN=PRPF18 PE=2 SV=1//2.69694e-56	GO:0008150,GO:0005575,GO:0032991,GO:0008152,GO:0005623,GO:0044464,GO:0005622,GO:0044424,GO:0044446,GO:0044422,GO:0009987,GO:0030529,GO:0005681,GO:0043229,GO:0043226,GO:0044428,GO:0008380,GO:0071704,GO:0006396,GO:0010467,GO:0044238,GO:0044237,GO:0043231,GO:0043227,GO:0016070,GO:0005634,GO:1901360,GO:0006807,GO:0034641,GO:0006725,GO:0046483,GO:0006139,GO:0090304,GO:0043170,GO:0044260	biological_process,cellular_component,macromolecular complex,metabolic process,cell,cell part,intracellular,intracellular part,intracellular organelle part,organelle part,cellular process,ribonucleoprotein complex,spliceosomal complex,intracellular organelle,organelle,nuclear part,RNA splicing,organic substance metabolic process,RNA processing,gene expression,primary metabolic process,cellular me…	bdi03040	Spliceosome
TRIAE_CS42_1BL_TGACv1_033696_AA0141410.1	TRIAE_CS42_1BL_TGACv1_033696_AA0141410	-	TGACv1_scaffold_033696_1BL:11244-14502	38.9435	20.8541	0.901049	5.00E-05	0.00050042	sp|Q42540|UBC7_ARATH Ubiquitin-conjugating enzyme E2 7 OS=Arabidopsis thaliana GN=UBC7 PE=2 SV=1//7.61346e-81	GO:0003674,GO:0005488,GO:0005515	molecular_function,binding,protein binding	bdi04120	Ubiquitin mediated proteolysis
TRIAE_CS42_3B_TGACv1_220873_AA0721950.1	TRIAE_CS42_3B_TGACv1_220873_AA0721950	-	TGACv1_scaffold_220873_3B:97749-109645	1.14855	2.38607	-1.05482	0.00105	0.0071125	-	GO:0003824,GO:0016020,GO:0005575,GO:0044425,GO:0031224,GO:0016021,GO:0016787,GO:0008236,GO:0017171,GO:0004252,GO:0003674,GO:0008233,GO:0004175,GO:0070011	catalytic activity,membrane,cellular_component,membrane part,intrinsic to membrane,integral to membrane,hydrolase activity,serine-type peptidase activity,serine hydrolase activity,serine-type endopeptidase activity,molecular_function,peptidase activity,endopeptidase activity,peptidase activity, acting on L-amino acid peptides	--	--
TRIAE_CS42_2BS_TGACv1_147285_AA0481090.2	TRIAE_CS42_2BS_TGACv1_147285_AA0481090	-	TGACv1_scaffold_147285_2BS:45332-46916	15.4859	7.01421	1.1426	5.00E-05	0.00050042	-	--	--	--	--
TRIAE_CS42_4DL_TGACv1_342590_AA1117350.2	TRIAE_CS42_4DL_TGACv1_342590_AA1117350	-	TGACv1_scaffold_342590_4DL:118976-133295	6.3634	0.346415	4.19922	5.00E-05	0.00050042	sp|Q8RXS6|INO80_ARATH DNA helicase INO80 OS=Arabidopsis thaliana GN=INO80 PE=2 SV=2//0	GO:0008150,GO:0003824,GO:0016787,GO:0009607,GO:0050896,GO:0051701,GO:0051707,GO:0003674,GO:0030682,GO:0051807,GO:0006952,GO:0044413,GO:0044415,GO:0051832,GO:0051834,GO:0052173,GO:0052200,GO:0075136,GO:0006950,GO:0044419,GO:0044403,GO:0043167,GO:0051704,GO:0003677,GO:0035639,GO:0003676,GO:0036094,GO:0005524,GO:0000166,GO:1901265,GO:0043168,GO:0017076,GO:0032553,GO:0001883,GO:0032549,GO:0032550,GO:…	biological_process,catalytic activity,hydrolase activity,response to biotic stimulus,response to stimulus,interaction with host,response to other organism,molecular_function,evasion or tolerance of host defense response,evasion or tolerance of defense response of other organism involved in symbiotic interaction,defense response,avoidance of host defenses,evasion or tolerance of host defenses,avoi…	--	--
TRIAE_CS42_7AL_TGACv1_556724_AA1769640.1	TRIAE_CS42_7AL_TGACv1_556724_AA1769640	-	TGACv1_scaffold_556724_7AL:21129-22996	2.80046	1.11837	1.32426	0.00945	0.0425034	sp|Q9FFE0|RRAA2_ARATH Putative 4-hydroxy-4-methyl-2-oxoglutarate aldolase 2 OS=Arabidopsis thaliana GN=At5g16450 PE=1 SV=1//1.72485e-73	GO:0008150,GO:0003824,GO:1901576,GO:0009058,GO:0044710,GO:0044249,GO:0044283,GO:0044711,GO:0008152,GO:0044281,GO:1901564,GO:1901566,GO:0009987,GO:0009110,GO:0042364,GO:0006766,GO:0006767,GO:0071704,GO:1901362,GO:0044271,GO:0008686,GO:0018130,GO:0044237,GO:0006771,GO:0009231,GO:0042726,GO:0042727,GO:0016830,GO:0003674,GO:1901360,GO:0006807,GO:0034641,GO:0046483,GO:0016829	biological_process,catalytic activity,organic substance biosynthetic process,biosynthetic process,single-organism metabolic process,cellular biosynthetic process,small molecule biosynthetic process,single-organism biosynthetic process,metabolic process,small molecule metabolic process,organonitrogen compound metabolic process,organonitrogen compound biosynthetic process,cellular process,vitamin b…	--	--
TRIAE_CS42_7AL_TGACv1_556724_AA1769640.2	TRIAE_CS42_7AL_TGACv1_556724_AA1769640	-	TGACv1_scaffold_556724_7AL:21129-22996	7.88912	4.76405	0.727676	0.00595	0.0293817	sp|Q9FFE0|RRAA2_ARATH Putative 4-hydroxy-4-methyl-2-oxoglutarate aldolase 2 OS=Arabidopsis thaliana GN=At5g16450 PE=1 SV=1//1.72485e-73	GO:0008150,GO:0003824,GO:1901576,GO:0009058,GO:0044710,GO:0044249,GO:0044283,GO:0044711,GO:0008152,GO:0044281,GO:1901564,GO:1901566,GO:0009987,GO:0009110,GO:0042364,GO:0006766,GO:0006767,GO:0071704,GO:1901362,GO:0044271,GO:0008686,GO:0018130,GO:0044237,GO:0006771,GO:0009231,GO:0042726,GO:0042727,GO:0016830,GO:0003674,GO:1901360,GO:0006807,GO:0034641,GO:0046483,GO:0016829	biological_process,catalytic activity,organic substance biosynthetic process,biosynthetic process,single-organism metabolic process,cellular biosynthetic process,small molecule biosynthetic process,single-organism biosynthetic process,metabolic process,small molecule metabolic process,organonitrogen compound metabolic process,organonitrogen compound biosynthetic process,cellular process,vitamin b…	--	--
TRIAE_CS42_2BS_TGACv1_146738_AA0471800.1	TRIAE_CS42_2BS_TGACv1_146738_AA0471800	-	TGACv1_scaffold_146738_2BS:35416-36525	6.08922	14.5486	-1.25655	5.00E-05	0.00050042	sp|Q9T0I5|PRP4_ARATH Proline-rich protein 4 OS=Arabidopsis thaliana GN=PRP4 PE=2 SV=1//3.8394e-08	GO:0016020,GO:0005575	membrane,cellular_component	--	--
TRIAE_CS42_1BS_TGACv1_050399_AA0171650.1	TRIAE_CS42_1BS_TGACv1_050399_AA0171650	-	TGACv1_scaffold_050399_1BS:36285-45060	3.48013	2.35782	0.56169	0.01155	0.0497762	sp|Q63187|ELOA1_RAT Transcription elongation factor B polypeptide 3 OS=Rattus norvegicus GN=Tceb3 PE=1 SV=1//9.08786e-07	GO:0008150,GO:0016020,GO:0005575,GO:0044425,GO:1901576,GO:0009058,GO:0044249,GO:0008152,GO:0031224,GO:0016021,GO:0005623,GO:0044464,GO:0005622,GO:0044424,GO:0009987,GO:0050794,GO:0043229,GO:0043226,GO:0034645,GO:0009059,GO:0050789,GO:0071704,GO:0010467,GO:0044238,GO:0065007,GO:1901362,GO:0019438,GO:0044271,GO:0018130,GO:0044237,GO:0043231,GO:0043227,GO:0016070,GO:0005634,GO:0034654,GO:2001141,GO:…	biological_process,membrane,cellular_component,membrane part,organic substance biosynthetic process,biosynthetic process,cellular biosynthetic process,metabolic process,intrinsic to membrane,integral to membrane,cell,cell part,intracellular,intracellular part,cellular process,regulation of cellular process,intracellular organelle,organelle,cellular macromolecule biosynthetic process,macromolecule…	--	--
TRIAE_CS42_7DS_TGACv1_621608_AA2020760.1	TRIAE_CS42_7DS_TGACv1_621608_AA2020760	-	TGACv1_scaffold_621608_7DS:46106-49875	0.77938	1.37472	-0.818741	0.00345	0.0189349	sp|Q9M667|RPP13_ARATH Disease resistance protein RPP13 OS=Arabidopsis thaliana GN=RPP13 PE=2 SV=2//1.19755e-36	GO:0016020,GO:0005575,GO:0044425,GO:0031224,GO:0016021,GO:0003674,GO:0043167,GO:0035639,GO:0036094,GO:0005524,GO:0000166,GO:1901265,GO:0043168,GO:0017076,GO:0032553,GO:0001883,GO:0032549,GO:0032550,GO:0032555,GO:0001882,GO:1901363,GO:0097159,GO:0030554,GO:0032559,GO:0005488,GO:0043531	membrane,cellular_component,membrane part,intrinsic to membrane,integral to membrane,molecular_function,ion binding,purine ribonucleoside triphosphate binding,small molecule binding,ATP binding,nucleotide binding,nucleoside phosphate binding,anion binding,purine nucleotide binding,ribonucleotide binding,purine nucleoside binding,ribonucleoside binding,purine ribonucleoside binding,purine ribonucl…	--	--
TRIAE_CS42_5BL_TGACv1_405044_AA1318670.1	TRIAE_CS42_5BL_TGACv1_405044_AA1318670	-	TGACv1_scaffold_405044_5BL:119023-129885	1.63854	2.47347	-0.594128	0.00585	0.0289829	sp|Q6PDI5|ECM29_MOUSE Proteasome-associated protein ECM29 homolog OS=Mus musculus GN=Ecm29 PE=1 SV=3//1.77715e-86	GO:0003674,GO:0005488,GO:0005515	molecular_function,binding,protein binding	--	--
TRIAE_CS42_5AL_TGACv1_374280_AA1195940.1	TRIAE_CS42_5AL_TGACv1_374280_AA1195940	-	TGACv1_scaffold_374280_5AL:99045-120284	5.08943	10.3875	-1.02927	0.003	0.0168955	sp|O22126|FLA8_ARATH Fasciclin-like arabinogalactan protein 8 OS=Arabidopsis thaliana GN=FLA8 PE=1 SV=1//1.95717e-73	--	--	--	--
TRIAE_CS42_3DL_TGACv1_253161_AA0893630.1	TRIAE_CS42_3DL_TGACv1_253161_AA0893630	-	TGACv1_scaffold_253161_3DL:7246-8435	0.371969	1.69805	-2.19063	0.0043	0.0226276	sp|Q942A8|GL13_ORYSJ Germin-like protein 1-3 OS=Oryza sativa subsp. japonica GN=GER8 PE=2 SV=1//5.42706e-107	GO:0008150,GO:1901576,GO:0009058,GO:0044249,GO:0008152,GO:0009987,GO:0050794,GO:0045735,GO:0034645,GO:0009059,GO:0050789,GO:0071704,GO:0010467,GO:0044238,GO:0065007,GO:1901362,GO:0019438,GO:0044271,GO:0018130,GO:0044237,GO:0016070,GO:0034654,GO:2001141,GO:0051252,GO:0006355,GO:0019219,GO:0051171,GO:0006351,GO:0080090,GO:0032774,GO:0031323,GO:0003674,GO:0010468,GO:0019222,GO:1901360,GO:0009889,GO:…	biological_process,organic substance biosynthetic process,biosynthetic process,cellular biosynthetic process,metabolic process,cellular process,regulation of cellular process,nutrient reservoir activity,cellular macromolecule biosynthetic process,macromolecule biosynthetic process,regulation of biological process,organic substance metabolic process,gene expression,primary metabolic process,biolog…	--	--
TRIAE_CS42_2AL_TGACv1_095539_AA0311980.1	TRIAE_CS42_2AL_TGACv1_095539_AA0311980	-	TGACv1_scaffold_095539_2AL:25717-27500	1.66283	6.49657	-1.96604	5.00E-05	0.00050042	sp|P84516|PER1_SORBI Cationic peroxidase SPC4 OS=Sorghum bicolor GN=Sb03g046810 PE=1 SV=2//1.26601e-61	GO:0008150,GO:0003824,GO:0016020,GO:0005575,GO:0044425,GO:0044710,GO:0016491,GO:0008152,GO:0031224,GO:0055114,GO:0016021,GO:0016209,GO:0050896,GO:0004601,GO:0016684,GO:0006979,GO:0016740,GO:0046906,GO:0020037,GO:0003674,GO:0006950,GO:1901363,GO:0097159,GO:0005488	biological_process,catalytic activity,membrane,cellular_component,membrane part,single-organism metabolic process,oxidoreductase activity,metabolic process,intrinsic to membrane,oxidation-reduction process,integral to membrane,antioxidant activity,response to stimulus,peroxidase activity,oxidoreductase activity, acting on peroxide as acceptor,response to oxidative stress,transferase activity,tetr…	bdi01110,bdi00940,bdi00360,bdi01100	Biosynthesis of secondary metabolites,Phenylpropanoid biosynthesis,Phenylalanine metabolism,Metabolic pathways
TRIAE_CS42_3AL_TGACv1_194730_AA0638310.1	TRIAE_CS42_3AL_TGACv1_194730_AA0638310	-	TGACv1_scaffold_194730_3AL:39060-50485	3.25784	5.21266	-0.678105	0.0011	0.0073976	sp|Q9LDK9|APBLA_ARATH Beta-adaptin-like protein A OS=Arabidopsis thaliana GN=BETAA-AD PE=1 SV=1//0	GO:0008150,GO:0016020,GO:0005575,GO:0032991,GO:0044425,GO:0043234,GO:0051234,GO:0006810,GO:0030117,GO:0048475,GO:0051179,GO:0005623,GO:0044464,GO:0005622,GO:0044424,GO:0005737,GO:0030118,GO:0009987,GO:0044444,GO:0030119,GO:0045184,GO:0030131,GO:0015031,GO:0008104,GO:0033036,GO:0016192,GO:0071702,GO:0044699,GO:0046907,GO:0006886,GO:0034613,GO:0070727,GO:0051649,GO:0051641,GO:0044763,GO:0003674,GO:…	biological_process,membrane,cellular_component,macromolecular complex,membrane part,protein complex,establishment of localization,transport,membrane coat,coated membrane,localization,cell,cell part,intracellular,intracellular part,cytoplasm,clathrin coat,cellular process,cytoplasmic part,AP-type membrane coat adaptor complex,establishment of protein localization,clathrin adaptor complex,protein t…	--	--
TRIAE_CS42_2BS_TGACv1_145930_AA0449790.1	TRIAE_CS42_2BS_TGACv1_145930_AA0449790	-	TGACv1_scaffold_145930_2BS:37115-39440	49.5242	33.6867	0.555956	0.00315	0.0175885	sp|Q9LMA8|TI10A_ARATH Protein TIFY 10A OS=Arabidopsis thaliana GN=TIFY10A PE=1 SV=1//3.46795e-27	GO:0003674,GO:0005488,GO:0005515	molecular_function,binding,protein binding	bdi04626,bdi04075	Plant-pathogen interaction,Plant hormone signal transduction
TRIAE_CS42_2AS_TGACv1_113289_AA0354080.1	TRIAE_CS42_2AS_TGACv1_113289_AA0354080	-	TGACv1_scaffold_113289_2AS:12346-22975	104.628	30.4206	1.78214	5.00E-05	0.00050042	sp|P01053|ICI2_HORVU Subtilisin-chymotrypsin inhibitor-2A OS=Hordeum vulgare PE=1 SV=2//8.05931e-11	GO:0008150,GO:0003824,GO:0004553,GO:0016798,GO:0016787,GO:0050896,GO:0004867,GO:0004866,GO:0061135,GO:0015926,GO:0030414,GO:0061134,GO:0008092,GO:0043130,GO:0030234,GO:0042802,GO:0003674,GO:0004857,GO:0032182,GO:0006950,GO:0009611,GO:0030674,GO:0060090,GO:0005488,GO:0005515	biological_process,catalytic activity,hydrolase activity, hydrolyzing O-glycosyl compounds,hydrolase activity, acting on glycosyl bonds,hydrolase activity,response to stimulus,serine-type endopeptidase inhibitor activity,endopeptidase inhibitor activity,endopeptidase regulator activity,glucosidase activity,peptidase inhibitor activity,peptidase regulator activity,cytoskeletal protein binding,ubiq…	--	--
TRIAE_CS42_6BS_TGACv1_516348_AA1674880.1	TRIAE_CS42_6BS_TGACv1_516348_AA1674880	-	TGACv1_scaffold_516348_6BS:1184-6093	0.267656	1.19588	-2.15962	0.0007	0.00505853	-	GO:0005575,GO:0003674,GO:0005576,GO:0016247,GO:0017080,GO:0019871,GO:0008200,GO:0016248	cellular_component,molecular_function,extracellular region,channel regulator activity,sodium channel regulator activity,sodium channel inhibitor activity,ion channel inhibitor activity,channel inhibitor activity	--	--
TRIAE_CS42_6DL_TGACv1_526815_AA1692650.1	TRIAE_CS42_6DL_TGACv1_526815_AA1692650	-	TGACv1_scaffold_526815_6DL:83855-89225	1.89376	0.649405	1.54406	0.00385	0.0207086	sp|Q5SLW9|DNAJ1_THET8 Chaperone protein DnaJ 1 OS=Thermus thermophilus (strain HB8 / ATCC 27634 / DSM 579) GN=dnaJ1 PE=3 SV=1//1.15051e-13	GO:0003824,GO:0005575,GO:0005623,GO:0044464,GO:0016787,GO:0005622,GO:0044424,GO:0005737,GO:0043169,GO:0046872,GO:0003674,GO:0043167,GO:0005488	catalytic activity,cellular_component,cell,cell part,hydrolase activity,intracellular,intracellular part,cytoplasm,cation binding,metal ion binding,molecular_function,ion binding,binding	--	--
TRIAE_CS42_7AS_TGACv1_571636_AA1849030.1	TRIAE_CS42_7AS_TGACv1_571636_AA1849030	-	TGACv1_scaffold_571636_7AS:1095-12233	14.9062	10.4738	0.509125	0.00775	0.036293	sp|Q55535|Y328_SYNY3 Putative low molecular weight protein-tyrosine-phosphatase slr0328 OS=Synechocystis sp. (strain PCC 6803 / Kazusa) GN=slr0328 PE=3 SV=1//3.53547e-44	--	--	--	--
TRIAE_CS42_3DL_TGACv1_249219_AA0841940.1	TRIAE_CS42_3DL_TGACv1_249219_AA0841940	-	TGACv1_scaffold_249219_3DL:145096-147915	15.9991	6.29315	1.34613	5.00E-05	0.00050042	-	--	--	--	--
TRIAE_CS42_U_TGACv1_641618_AA2099620.1	TRIAE_CS42_U_TGACv1_641618_AA2099620	-	TGACv1_scaffold_641618_U:113431-123485	17.9451	12.2145	0.554991	0.00325	0.018038	sp|Q10J20|D14L_ORYSJ Probable esterase D14L OS=Oryza sativa subsp. japonica GN=D14L PE=2 SV=1//0	--	--	--	--
[truncated: 7,660 more rows]
