# Supplementary material for: Wheat Bax Inhibitor-1 interacts with TaFKBP62 and mediates response to heat stress
Source: BMC Plant Biol. 2018 Oct 26;18:259. doi: 10.1186/s12870-018-1485-0 (PMC6204060; doi:10.1186/s12870-018-1485-0)
Supplement: Supplementary file 5 — Table S2. Differentially expressed genes between atbi1–2 and Col-0 in the heat-treated RNA-seq analysis. (XLSX 22 kb) [file 12870_2018_1485_MOESM5_ESM.xlsx]

## Sheet: atbi1_2vsWT.DEG
Gene ID	FPKM_atbi1-2	FPKM_Col-0	log2(FoldChange)	pval	padj	Gene Name	GeneDescription
AT1G01620	546.763	402.181	0.44307	4.26e-09	1.98e-06	PIP1-3	Aquaporin-like||MIP_CS||MIP
AT1G03070	585.378	882.568	-0.59234	2.26e-10	1.18e-07	-	Bax_inhibitor_1-related
AT1G03130	359.45	268.883	0.41881	4.82e-06	0.0011476	PSAD2	PSI_PsaD
AT1G07400	4108.5	5601.42	-0.44718	1.72e-30	5.38e-27	HSP17.8	HSP20-like_chaperone||a-crystallin/Hsp20_dom||HSP20
AT1G08930	133.989	251.345	-0.90756	1.17e-07	4.28e-05	ERD6	MFS_dom||Sugar_transporter_CS||Sub_transporter||Sugar/inositol_transpt
AT1G09070	357.67	561.262	-0.65004	2.07e-08	8.11e-06	SRC2	C2_Ca-dep
AT1G11660	883.663	1165.75	-0.39969	5.99e-06	0.0013716	HSP70-16	Hsp_70_fam||HSP70_C||HSP70_peptide-bd
AT1G14320	411.588	588.188	-0.51508	1.05e-05	0.0022154	RPL10A	Ribosomal_L10e/L16||Ribosomal_L10e_CS||Ribosomal_L10e
AT1G16030	3645.37	5513.06	-0.59679	9.95e-58	7.27e-54	HSP70B	Heat_shock_70_CS||Hsp_70_fam||HSP70_C||HSP70_peptide-bd
AT1G17870	454.103	641.803	-0.49911	9.26e-06	0.0019903	EGY3	-
AT1G19180	14.5391	51.4224	-1.8225	1.13e-05	0.0023609	TIFY10A	CCT_CS||Tify
AT1G23130	289.171	430.776	-0.57501	1.84e-05	0.0036595	-	MLP_dom||Bet_v_I_dom||START-like_dom
AT1G28290	757.304	536.051	0.4985	4.93e-14	3.6e-11	AGP31	Ig-like_fold
AT1G29910	3904.36	3426.43	0.18838	7.66e-19	9.87e-16	LHCB1.2	Chlorophyll_a/b-bd_dom||Chloroa_b-bind
AT1G29920	2761.28	2452.55	0.17106	1.93e-12	1.24e-09	LHCB1.2	Chlorophyll_a/b-bd_dom||Chloroa_b-bind
AT1G30070	544.05	778.341	-0.51666	3.63e-07	0.00011515	-	Siah-Interact_N||HSP20-like_chaperone||SGS||CS-like_domain
AT1G31580	156.454	98.6509	0.66534	2.26e-05	0.0043426	ECS1	-
AT1G32450	121.823	70.6283	0.78647	2.3e-05	0.0043818	NPF7.3	MFS_dom||POT_fam
AT1G37130	1439.41	2181.95	-0.60014	4.27e-24	7.2e-21	NIA2	OxRdtase_Mopterin_BS||Cyt_B5_heme-BS||Riboflavin_synthase-like_b-brl||Fd_Rdtase_FAD-bd||Ig_E-set||Nitr_rd_NADH||Mopterin_OxRdtase_euk||OxRdtase_FAD-bd_dom||MoCF_OxRdtse_dimer||NADH-Cyt_B5_reductase||Flavoprot_Pyr_Nucl_cyt_Rdtase||OxRdtase_FAD/NAD-bd||Cyt_B5-like_heme/steroid-bd||OxRdtase_Mopterin-bd_dom
AT1G52070	90.7527	43.5112	1.0606	5.37e-06	0.0012515	JAL10	Mannose-bd_lectin
AT1G52560	854.246	1148.07	-0.42649	1.03e-06	0.00029027	HSP26.5	HSP20-like_chaperone||a-crystallin/Hsp20_dom||HSP20
AT1G52870	696.35	541.389	0.36315	8.9e-09	3.9e-06	-	Mpv17_PMP22
AT1G53540	5243.06	6399.11	-0.28746	3.13e-11	1.71e-08	HSP17.6C	HSP20-like_chaperone||a-crystallin/Hsp20_dom||HSP20
AT1G54050	1026.51	1569.46	-0.61252	1.59e-18	1.83e-15	HSP17.4B	HSP20-like_chaperone||a-crystallin/Hsp20_dom||HSP20
AT1G55490	550.663	781.058	-0.50426	7.36e-07	0.00021787	CPN60B1	Chaperonin_Cpn60_CS||Cpn60/TCP-1||Chaprnin_Cpn60||GROEL-like_equatorial||GroEL-like_apical_dom
AT1G56070	889.979	1159.6	-0.38179	2.15e-05	0.0042008	LOS1	Ribosomal_S5_D2-typ_fold||EFG_III-V||Transl_elong_init/rib_B-barrel||Transl_elong_EFG/EF2_IV||Small_GTP-bd_dom||Transl_elong_EFTu/EF1A_2||EF_GTP-bd_dom||EFG_V||P-loop_NTPase||Ribosomal_S5_D2-typ_fold_subgr||G_TR_CS
AT1G59860	928.001	1423.86	-0.61761	3.1e-17	3.09e-14	HSP17.6A	HSP20-like_chaperone||a-crystallin/Hsp20_dom||HSP20
AT1G61520	2721.82	2544.29	0.097309	1.77e-07	6.07e-05	LHCA3	Chlorophyll_a/b-bd_dom||Chloroa_b-bind||Chloro_AB-bd_pln
AT1G66270	96.6023	40.9854	1.2369	1.61e-07	5.62e-05	BGLU21	Glycoside_hydrolase_SF||Glyco_hydro_1||Glyco_hydro_catalytic_dom||Glyco_hydro_1_N_CS
AT1G67360	768.028	1083.73	-0.49677	1e-08	4.22e-06	-	REF
AT1G68140	267.468	403.849	-0.59445	1.66e-05	0.0033642	-	DUF1644
AT1G74310	3378.92	5471.12	-0.69528	2.61e-79	5.72e-75	CLPB1	Clp_ATPase_C||Chaperonin_ClpA/B_CS||Clp_N||ATPase_AAA_core||AAA+_ATPase||Chaprnin_ClpA/B||P-loop_NTPase||ClpA/B_CS2
AT1G75750	1040.54	1481.34	-0.50957	4.96e-12	3.11e-09	GASA1	GASA
AT1G78830	196.85	333.126	-0.75897	3.54e-07	0.000114	-	Pan_app||Bulb-type_lectin_dom
AT1G79920	1717.69	2300	-0.42116	9.9e-12	5.71e-09	HSP70-15	Hsp_70_fam||HSP70_C||HSP70_peptide-bd
AT2G04030	1544.87	1958.44	-0.34221	2.01e-06	0.00052542	CR88	Hsp90_N||Ribosomal_S5_D2-typ_fold||Heat_shock_protein_90_CS||HATPase_ATP-bd||Hsp90
AT2G05100	837.502	714.385	0.22939	3.65e-06	0.00088942	LHCB2	Chlorophyll_a/b-bd_dom||Chloroa_b-bind||Chloro_AB-bd_pln
AT2G18193	44.8889	103.893	-1.2107	8.21e-06	0.0018165	-	AAA_N_dom||ATPase_AAA_CS||ATPase_AAA_core||AAA+_ATPase||P-loop_NTPase
AT2G20560	802.617	1257.63	-0.64793	6.07e-17	5.79e-14	-	DnaJ_domain_CS||HSP40/DnaJ_pept-bd||DnaJ_C||DnaJ_domain
AT2G23170	28.4847	83.1146	-1.5449	9.22e-07	0.00026243	GH3.3	GH3
AT2G25140	649.384	881.186	-0.44037	8.33e-06	0.0018258	CLPB4	Clp_ATPase_C||Chaperonin_ClpA/B_CS||Chaperonin_ClpB||Clp_N||ATPase_AAA_core||AAA+_ATPase||Chaprnin_ClpA/B||P-loop_NTPase||ClpA/B_CS2
AT2G26150	701.479	1238.47	-0.82009	2.07e-26	4.13e-23	HSFA2	HSF_DNA-bd||WHTH_DNA-bd_dom||HSF_fam
AT2G27690	3.30626	27.2124	-3.041	9.6e-06	0.002043	CYP94C1	Cyt_P450_E_grp-I||Cyt_P450
AT2G29450	304.388	461.133	-0.59927	3.42e-06	0.00084169	GSTU5	Thioredoxin-like_fold||Glutathione-S-Trfase_C-like||Glutathione_S-Trfase_N
AT2G29500	4543.74	5386.63	-0.2455	2.82e-06	0.00070201	HSP17.6B	HSP20-like_chaperone||a-crystallin/Hsp20_dom||HSP20
AT2G32120	1094.46	1470.14	-0.42573	3.46e-08	1.33e-05	HSP70-8	Heat_shock_70_CS||Hsp_70_fam||HSP70_peptide-bd
AT2G36460	2310.78	2872.41	-0.31388	3.78e-07	0.00011832	-	Aldolase_I||Aldolase_TIM||Aldolase_I_AS
AT2G36530	863.359	1140.49	-0.40162	6.61e-06	0.0014933	ENO2	Enolase_N||Enolase_C||Enolase_CS||Enolase||Enolase_C-like||Enolase_N_like
AT2G39030	0	31.168	-5.962	1.19e-08	4.84e-06	NATA1	Acyl_CoA_acyltransferase||GNAT_dom
AT2G39730	6300.13	6097.15	0.047246	1.13e-09	5.51e-07	RCA	ATPase_AAA_core||P-loop_NTPase
AT2G41100	37.0471	127.913	-1.7877	8.78e-12	5.27e-09	CML12	EF_Hand_1_Ca_BS||EF-hand-like_dom||EF_hand_Ca-bd
AT2G45960	1096.92	906.921	0.27441	2.59e-09	1.23e-06	PIP1-2	Aquaporin-like||MIP_CS||MIP
AT2G46240	1825.1	2747.79	-0.59029	6.7e-29	1.63e-25	BAG6	BAG_domain||IQ_motif_EF-hand-BS
AT2G47180	3893.85	4971.24	-0.35241	2.79e-15	2.35e-12	GOLS1	Glyco_trans_8||Nucleotide-diphossugar_trans
AT3G01290	30.9432	97.8407	-1.6608	1.7e-08	6.76e-06	HIR3	Stomatin||Band_7
AT3G01500	1896.27	1452.79	0.38434	4.92e-23	7.18e-20	BCA1	Carbonic_anhydrase_CS||Carbonic_anhydrase
AT3G04720	176.673	322.307	-0.86735	9.65e-09	4.15e-06	HEL	Chitin-binding_1_CS||Barwin_CS||Barwin-related_endoglucanase||Barwin||Chitin-bd_1
AT3G08940	1945.23	1806.31	0.10689	4.04e-06	0.00097391	LHCB4.2	Chlorophyll_a/b-bd_dom||Chloroa_b-bind||Chloro_AB-bd_pln
AT3G09200	562.489	768.905	-0.45098	1.8e-05	0.0036174	RPP0B	L10E_eukaryotes||Ribosomal_L10/acidic_P0
AT3G09260	1327.04	1176.14	0.17416	8.31e-07	0.00024268	BGLU23	Glycoside_hydrolase_SF||Glyco_hydro_1||Glyco_hydro_catalytic_dom||Glyco_hydro_1_N_CS
AT3G09350	582.411	941.139	-0.69237	7.73e-15	6.05e-12	Fes1A	ARM-type_fold||Nucleotide_exch_fac_Fes1||ARM-like
AT3G09440	1277.57	2147.3	-0.74912	2.63e-37	1.15e-33	HSP70-3	Heat_shock_70_CS||Hsp_70_fam||HSP70_C||HSP70_peptide-bd
AT3G10020	2259.96	2826.13	-0.32253	1.57e-07	5.54e-05	-	-
AT3G12120	794.733	666.632	0.25358	1.5e-06	0.00041026	FAD2	DUF3474||Fatty_acid_desaturase-1
AT3G12580	8915.89	11155.3	-0.32327	9.22e-26	1.68e-22	MED37C	Heat_shock_70_CS||Hsp_70_fam||HSP70_C||HSP70_peptide-bd
AT3G14210	219.485	513.843	-1.2272	1.02e-23	1.6e-20	ESM1	Lipase_GDSL||SGNH_hydro
AT3G15356	18.0149	85.7357	-2.2507	4.7e-11	2.51e-08	LEC	Lectin||Legume_lectin_dom||ConA-like_subgrp
AT3G16240	747.682	622.359	0.26468	1.59e-06	0.00042389	TIP2-1	Aquaporin-like||MIP_CS||MIP
AT3G16640	1976.47	1769.19	0.15984	1.02e-08	4.22e-06	TCTP	Translational_control_tumour_p||Translation_control_tumour_CS||Mss4-like||Mss4/transl-control_tumor
AT3G25230	1354.51	1893.34	-0.48316	2.35e-13	1.66e-10	FKBP62	TPR_repeat||TPR-contain_dom||PPIase_FKBP_dom||TPR-like_helical||PPIase_FKBP
AT3G44110	1937.26	2395.45	-0.30628	7.79e-06	0.0017417	ATJ3	DnaJ_domain_CS||DnaJ||HSP40/DnaJ_pept-bd||DnaJ_C||DnaJ_domain||HSP_DnaJ_Cys-rich_dom
AT3G47470	3585.69	3283.22	0.12714	8.9e-12	5.27e-09	LHCA4	Chlorophyll_a/b-bd_dom||Chloroa_b-bind||Chloro_AB-bd_pln
AT3G53460	415.063	606.441	-0.54704	1.58e-06	0.00042389	CP29A	RRM_dom||Nucleotide-bd_a/b_plait
AT3G54890	2887.47	2518.08	0.19748	4.51e-15	3.66e-12	LHCA1	Chlorophyll_a/b-bd_dom||Chloroa_b-bind||Chloro_AB-bd_pln
AT3G62290	645.357	542.008	0.25178	1.59e-05	0.0032615	ARFA1E	Small_GTPase_ARF||Small_GTPase_ARF/SAR||Small_GTP-bd_dom||Small_GTPase_Rab_type||P-loop_NTPase
AT4G02550	227.92	364.389	-0.67695	2.37e-06	0.00060269	-	Myb/SANT-like_dom
AT4G03210	279.676	186.245	0.58655	2.47e-07	8.31e-05	XTH9	XET||XET_C||Beta_glucanase||Glyco_hydro_16||ConA-like_subgrp
AT4G05320	2204.26	2917.87	-0.40462	3.26e-13	2.23e-10	UBQ10	Ubiquitin_subgr||Ubiquitin_CS||Ubiquitin||Ubiquitin-rel_dom
AT4G10340	3097.76	2780	0.15614	1.44e-12	9.57e-10	LHCB5	Chlorophyll_a/b-bd_dom||Chloroa_b-bind||Chloro_AB-bd_pln
AT4G12400	3352.43	4387.77	-0.38828	2.55e-17	2.66e-14	HOP3	TPR_repeat||TPR-contain_dom||STI1_HS-bd||TPR-1||TPR-like_helical
AT4G15210	134.624	358.718	-1.4139	2.59e-21	3.55e-18	BAM5	Glyco_hydro_14_CS||Glycoside_hydrolase_SF||Glyco_hydro_14||Glyco_hydro_14B_pln||Glyco_hydro_catalytic_dom
AT4G15420	323.929	494.494	-0.61027	9.21e-07	0.00026243	-	UFD1
AT4G21960	1151.56	999.472	0.20435	4.39e-07	0.00013538	PER42	Haem_peroxidase||Haem_peroxidase_pln/fun/bac||Peroxidase_pln
AT4G23570	385.01	575.511	-0.57995	5.73e-07	0.00017207	SGT1A	TPR_repeat||TPR-contain_dom||HSP20-like_chaperone||SGS||CS-like_domain||TPR-like_helical
AT4G25200	2722.96	4042.3	-0.57	1.05e-38	5.74e-35	HSP23.6	HSP20-like_chaperone||a-crystallin/Hsp20_dom||HSP20
AT4G27440	246.105	160.653	0.61532	5.29e-07	0.00016103	PORB	Prochl_reduct||Glc/ribitol_DH||DH_sc/Rdtase_SDR||NAD(P)-bd_dom
AT4G27670	1537.92	1937.66	-0.33333	5.29e-06	0.0012469	HSP25.3	HSP20-like_chaperone||a-crystallin/Hsp20_dom||HSP20
AT4G29905	149.248	268.645	-0.84799	3.05e-07	9.97e-05	-	-
AT4G30190	396.413	273.172	0.53719	8.53e-09	3.82e-06	AHA2	ATPase_P-typ_cyto_domN||HAD-like_dom||ATPase_P-typ_P_site||ATPase_P-typ_transduc_dom_A||H+_ATPase_P-typ_IIIA||ATPase_P-typ_cation-transptr_N||Cation_transp_P_typ_ATPase||ATPase_P-typ_TM_dom
AT4G30270	247.504	394.127	-0.67121	1.15e-06	0.00032001	XTH24	XET||XET_C||Glycoside_hydrolase_16_AS||Glyco_hydro_16||ConA-like_subgrp
AT4G35100	1745.11	1564.64	0.15749	9.49e-08	3.52e-05	PIP2-7	Aquaporin-like||MIP_CS||MIP
AT4G36990	870.523	1329.21	-0.61062	7.99e-16	7.01e-13	HSFB1	HSF_DNA-bd||WHTH_DNA-bd_dom||HSF_fam
AT5G01180	377.72	558.116	-0.56325	1.91e-06	0.00050441	NPF8.2	MFS_dom||PTR2_symporter_CS||POT_fam
AT5G02500	5045.45	6017.47	-0.25417	1.43e-07	5.15e-05	MED37E	Heat_shock_70_CS||Hsp_70_fam||HSP70_C||HSP70_peptide-bd
AT5G05600	10.7666	59.3812	-2.4634	6.54e-09	2.99e-06	-	DIOX_N||Oxoglu/Fe-dep_dioxygenase||Isopenicillin-N_synthase||IPNS-like
AT5G09590	1652.03	2343.89	-0.50466	8.57e-18	9.39e-15	HSP70-10	Heat_shock_70_CS||Hsp_70_fam||Chaperone_DnaK||HSP70_C||HSP70_peptide-bd
AT5G11680	451.475	649.094	-0.52378	2.34e-06	0.00060269	-	WW-domain-binding||PH_like_dom
AT5G12030	3694.75	4381.82	-0.24605	2.24e-05	0.0043426	HSP17.7	HSP20-like_chaperone||a-crystallin/Hsp20_dom||HSP20
AT5G13200	176.292	406.995	-1.207	1.32e-18	1.6e-15	-	GRAM
AT5G15450	2061.33	3009.38	-0.54589	1.28e-26	2.81e-23	CLPB3	Clp_ATPase_C||Chaperonin_ClpA/B_CS||Chaperonin_ClpB||Clp_N||ATPase_AAA_core||AAA+_ATPase||Chaprnin_ClpA/B||P-loop_NTPase||ClpA/B_CS2
AT5G15780	251.276	171.043	0.55492	2.67e-06	0.00067237	-	-
AT5G19140	395.226	309.202	0.35413	2.08e-05	0.0041126	ATAILP1	DUF3700||Ntn_hydrolases_N
AT5G20630	348.345	245.722	0.50349	2.66e-07	8.83e-05	GER3	Germin_Mn-BS||RmlC_Cupin||Cupin_1||Germin||RmlC-like_jellyroll
AT5G28540	1269.18	1673.73	-0.39917	6.09e-08	2.3e-05	MED37A	Heat_shock_70_CS||Hsp_70_fam||HSP70_C||HSP70_peptide-bd
AT5G38410	4018.76	3936.03	0.030012	1.43e-05	0.0029614	RBCS-3B	RuBisCO_sc||RuBisCO_ssu_N||RuBisCO_sc_dom
AT5G38430	454.484	764.759	-0.75077	2.34e-14	1.77e-11	RBCS-1B	RuBisCO_sc||RuBisCO_ssu_N||RuBisCO_sc_dom
AT5G47120	7.88417	276.89	-5.1342	1.27e-63	1.39e-59	BI-1	Bax_inhibitor_1-related||Bax_inhbtr1_CS
AT5G48570	6748.81	7848.8	-0.21784	6.01e-06	0.0013716	FKBP65	TPR_repeat||TPR-contain_dom||PPIase_FKBP_dom||TPR-like_helical||PPIase_FKBP
AT5G49360	441.81	300.814	0.55456	4.89e-10	2.43e-07	BXL1	Fn3-like||Glycoside_hydrolase_SF||Glyco_hydro_3_C||Glyco_hydro_3_N||Glyco_hydro_3
AT5G51440	1154.27	1704.47	-0.56234	9.44e-17	8.62e-14	HSP23.5	HSP20-like_chaperone||a-crystallin/Hsp20_dom||HSP20
AT5G52640	7326.26	9441.23	-0.3659	1.5e-30	5.38e-27	HSP83	Hsp90_N||Ribosomal_S5_D2-typ_fold||Heat_shock_protein_90_CS||HATPase_ATP-bd||Hsp90
AT5G54270	1952.94	1686.07	0.21198	1.68e-11	9.42e-09	LHCB3	Chlorophyll_a/b-bd_dom||Chloroa_b-bind||Chloro_AB-bd_pln
AT5G56030	2986.87	4209.63	-0.49506	2.03e-29	5.56e-26	HSP90-2	Hsp90_N||Ribosomal_S5_D2-typ_fold||Heat_shock_protein_90_CS||HATPase_ATP-bd||Hsp90
AT5G60390	1720.49	2143.44	-0.31711	8.44e-06	0.0018314	A3	Transl_elong_init/rib_B-barrel||Transl_elong_EF1A_euk/arc||Transl_elong_EFTu/EF1A_2||Transl_elong_EFTu/EF1A_C||EF_GTP-bd_dom||P-loop_NTPase||G_TR_CS||Transl_elong_EF1A/Init_IF2_C
ATCG00220	177.775	337.415	-0.92447	4.1e-10	2.09e-07	PSBM	PSII_PsbM
