# Supplementary material for: Wheat Bax Inhibitor-1 interacts with TaFKBP62 and mediates response to heat stress
Source: BMC Plant Biol. 2018 Oct 26;18:259. doi: 10.1186/s12870-018-1485-0 (PMC6204060; doi:10.1186/s12870-018-1485-0)
Supplement: Supplementary file 7 — Table S3. Primer sequences used in this study. (XLSX 13 kb) [file 12870_2018_1485_MOESM7_ESM.xlsx]

## Sheet: Sheet1
Primer Names	Primer Sequence	Experiment
TaFKBP62 F	5'-GCCGCAGAAGCCAGAAAT-3'	Gene cloning
TaFKBP62 R	5'-CCAAGTCACAGCGAAATAAAAT-3'	Gene cloning
TaFKBP62-pGBKT7 F	5'-CATGGAGGCCGAATTCATGGACAACCTCCTCGG-3'	Gene cloning
TaFKBP62-pGBKT7 R	5'-GGATCCCCGGGAATTCTCAGCAGTTGACGCAGT-3'	Gene cloning
TaFKBP62-pGADT7 F	5'-GGAGGCCAGTGAATTCATGGACAACCTCCTCGG-3'	Gene cloning
TaFKBP62-pGADT7 R	5'-CACCCGGGTGGAATTCTCAGCAGTTGACGCAGT-3'	Gene cloning
TaFKBP62-pJIT16318GFP F	5'-TATCTCTAGAGGATCCATGGACAACCTCCTCGG -3'	Gene cloning
TaFKBP62-pJIT16318GFP R	5'-TGCTCACCATGGATCCGCAGTTGACGCAGTCGA-3'	Gene cloning
TaFKBP62-pCMBIA1302 F	5'-GGGACTCTTGACCATGATGGACAACCTCCTCGG-3'	Gene cloning
TaFKBP62-pCMBIA1302 R	5'-TCAGATCTACCCATGGCGCAGTTGACGCAGTCGA-3'	Gene cloning
TaFKBP62-mRFP F	5'-GCCCAGATCAACTAGTATGGACAACCTCCTCGG-3'	Gene cloning
TaFKBP62-mRFP R	5'-TCGAGACGTCTCTAGA GCAGTTGACGCAGTCGA-3'	Gene cloning
TaBI-1.1-pGWC F	5'-ATGGACGCCTTCTACTCG-3'	Gene cloning
TaBI-1.1-pGWC R	5'-GGACCTCCTCTTCCTCTTC-3'	Gene cloning
TaFKBP62-pGWC F	5'-ATGGACAACCTCCTCGG-3'	Gene cloning
TaFKBP62-pGWC R	5'-GCAGTTGACGCAGTCGA-3'	Gene cloning
ROF1 F	5'-TTGTTTGGAACTGAATCGAA-3'	Gene cloning
ROF1 R	5'-GCAACAAACCAAAAGAGTAGAAA-3'	Gene cloning
ROF1-pGADT7 F	5'-GGAGGCCAGTGAATTC ATGGATGCTAATTTCGAGA-3'	Gene cloning
ROF1-pGADT7 R	5'-CACCCGGGTGGAATTC TCAAGACCTCAGGTGCTC-3'	Gene cloning
ROF1-TPR-pGADT7 F	5'-GGAGGCCAGTGAATTC GAGGAGAAGATTGAAGCTG-3'	Gene cloning
ROF1-TPR-pGADT7 R	5'-CACCCGGGTGGAATTC TTTATTGAATTCCTTCATTTT-3'	Gene cloning
ATBI-1 F	5'-GAAACAATGGATGCGTTCTCTT-3'	Gene cloning
ATBI-1 R	5'-GCCACACACGATAACAACCATAA-3'	Gene cloning
ATBI-1-pGBKT7 F	5'-CATGGAGGCCGAATTC ATGGATGCGTTCTCTTC-3'	Quantitative RT-PCR
ATBI-1-pGBKT7 R	5'-GGATCCCCGGGAATTC TCAGTTTCTCCTTTTCTTCTT-3'	Quantitative RT-PCR
TaFKBP62 qF	5'-GTTGCCTTTGTGACTATTCCCC-3'	Quantitative RT-PCR
TaFKBP62 qR	5'-TAGCAGCCGCTTCAATCTTCT-3'	Quantitative RT-PCR
wheat actin qF	5'-CTCCCTCACAACAACCGC-3'	Quantitative RT-PCR
wheat actin qR	5'-TACCAGGAACTTCCATACCAAC-3'	Quantitative RT-PCR
HSFA2 qF	5'-GTGTTGAGGTTGGGCAATACG-3'	Quantitative RT-PCR
HSFA2 qR	5'-TTGCTGTTGCCTCAACCTAACTAC-3'	Quantitative RT-PCR
HSFB1 qF	5'-ATGGAACGAAGAAGGAACAGC-3'	Quantitative RT-PCR
HSFB1 qR	5'-TCAGAAGGCGAACCAACAA-3'	Quantitative RT-PCR
ROF1 qF	5'-CACCAATGTGAAGGCCTTATACC-3'	Quantitative RT-PCR
ROF1 qR	5'-TCAAGACCTCAGGTGCTCATTGC-3'	Quantitative RT-PCR
HSP17.4B qF	5'-TTCTCCCGATTTCTCGTTCC-3'	Quantitative RT-PCR
HSP17.4B qR	5'-CATCTCTCTTCCTCTTCCCATTAC-3'	Quantitative RT-PCR
HSP17.6A qF	5'-GCCCCTGAAGAACAAACCG-3'	Quantitative RT-PCR
HSP17.6A qR	5'-CCTCCTCTCCATCCTCACAAAC-3'	Quantitative RT-PCR
HSP17.8 qF	5'-AACAGGCGAAGCAACAGC-3'	Quantitative RT-PCR
HSP17.8 qR	5'-GAGAGCGACGACGGGAAT-3'	Quantitative RT-PCR
HSP70B qF	5'-CACGATGTTGTTCTGGTTGG-3'	Quantitative RT-PCR
HSP70B qF	5'-ACGCCTGGTTGATTGTCTG-3'	Quantitative RT-PCR
HSP83 qF	5'-TGGTGTTGGTTTCTACTCTGCT-3'	Quantitative RT-PCR
HSP83 qR	5'-CCTTCGTTTTCTTTCTTTGGTT-3'	Quantitative RT-PCR
GUS qF	5'-GTAGAAACCCCAACCCGTGAA-3'	Quantitative RT-PCR
GUS qR	5'-ACCCACACTTTGCCGTAATGA-3'	Quantitative RT-PCR
actin2 qF	5'-CGCCATCCAAGCTGTTCTC-3'
actin2 qR	5'-TCACGTCCAGCAAGGTCAAG-3'
